# Supplementary material for: Adenosine signalling to astrocytes coordinates brain metabolism and function
Source: Nature. 2024 Jul 3;632(8023):139–46. doi: 10.1038/s41586-024-07611-w (PMC11291286; doi:10.1038/s41586-024-07611-w)
Supplement: Supplementary file 4 — LC-MS metabolomics. List of metabolites measured by targeted LC-MS in the brains of tamoxifen treated Adora2Bflox/flox:Aldh1l1Cre - (controls) and Adora2Bflox/flox:Aldh1l1Cre/ERT2+ (A2BR-Astro-KD) mice, as column names. Relative abundance of each metabolite is shown for each experimental animal. Raw data were normalized using the probabilistic quotient method [file 41586_2024_7611_MOESM4_ESM.csv]

Supplementary Table 1: LC-MS metabolomics. List of metabolites measured by targeted LC-MS in the brains of tamoxifen-treated Adora2Bflox/flox:Aldh1l1Cre- (controls) and Adora2Bflox/flox:Aldh1l1Cre/ERT2+ (A2BR-Astro-KD) mice, as column names. Relative abundance of each metabolite is shown for each experimental animal. Raw data were normalized using the probabilistic quotient method. See Methods fo…
SampleID	Acquired Time	Run order	Group	Sex	G6P	F6P	NAD+	Glutamine	NADP+	NADPH	Adenosine	cAMP	Pentose-5-Phosphate A	Pentose-5-Phosphate B	Acetyl-CoA	Succinate	leucines	Malate	Adenine	Hypoxanthine	Phenylalanine	Phosphoenolpyruvate	Glycerol-3-phosphate	Aconitate	Tyrosine	2&3-phosphoglycerate	Citrate	Eryt4P	Cytidine	Uridine	Inosine	6-Phospho-gluconate	Guanosine	Xanthine	Sedohept7P	CMP	UMP	Fructose-bis-phosphate	Inosine-MP	GMP	CDP	ADP	GDP	CTP	UTP	GTP	AMP	Glutamate	ATP
2023-PA-S6.raw	09/06/2023 01:13	1	control	F	7924387.757	2133677	668361.9797	21532609.09	807843.2352	869484.0493	218925.4858	2274571.585	3801129.117	590528.3404	49316.88369	6809990.343	39762.92784	11845722.43	281291.8593	88308.90456	5970019.183	68832.92259	201344574.5	364912.5914	6764412.359	4387582.232	160573197.5	195667.5249	459530.8405	8832342.331	15514856.41	846786.8854	5143387.735	298379.5413	6167873.967	25178021.05	199321122.1	48769361.37	54359135.23	78578680.09	4212584.083	643415037.3	28655361.68	1174152.529	6265897.055	6777793.641	937556567.4	375164323.9	186950707.5
2023-PA-S17.raw	09/06/2023 01:34	2	control	F	10464470.81	2554615.996	660857.3916	24452647.09	567628.9248	850152.5355	265331.5153	1553709.146	5159548.505	558734.3484	62281.29424	7185016	41096.26937	10690714.34	362783.1549	118053.6146	6629481.423	112777.2748	233221310.3	368355.3969	7432065.484	5505728.743	150638250.6	222357.4047	543954.1189	10664920.94	22842182.49	1042063.525	5323792.635	282590.145	5523759.52	21514243.26	190879092.9	56384463.27	80270343.75	86845200.57	2955833.176	538544549.6	22000293.33	661592.7699	4352433.988	4997290.772	1021049402	448744514.8	141396680.8
2023-PA-S11.raw	09/06/2023 01:56	3	A2BR-Astro-KD	M	7696233.293	1983127.57	818427.1889	19090274.77	699261.4722	1106021.036	166033.7815	1501302.11	3030654.233	407750.0296	38486.65632	6389901.1	44653.94379	8745495.049	195848.9249	95408.77514	7685446.469	140999.432	193744395.4	327342.8927	8993729.556	5011208.807	155196714.4	160559.7408	323658.4878	7613004.951	14583102.2	1364024.235	2660277.87	286084.0399	6924267.075	26155053.55	220670118	64567285.05	43791323.51	81463173.8	5391251.1	729979686.1	35146357.93	1346914.4	7838265.086	10645457.51	984043321.2	496596146.9	278760533.8
2023-PA-S1.raw	09/06/2023 02:18	4	control	M	9767738.908	2721090.235	677665.9153	14182044.01	526227.7536	1144325.235	279008.6192	4058792.291	12805295.02	377130.6066	48176.58762	8879177.972	48302.49265	7233450.794	770856.1105	336079.4249	5539998.444	119646.1178	257940912	207597.9471	12802019.44	3471510.322	114379434.6	149814.1915	704426.876	20057772.83	80468251.36	1174239.963	8807465.332	423058.3052	6371517.236	28315900.18	251822050.3	51008120.11	74077344.74	144695367.9	1276393.471	328851755.5	20681709.03	396781.004	2102262.403	5261253.918	824004411.4	452567390	91781618.85
2023-PA-S18.raw	09/06/2023 02:40	5	A2BR-Astro-KD	F	9643297.942	2089835.281	668278.8328	30281598.68	656231.6878	1269612.948	253897.2776	1807855.087	4625697.355	446730.1977	53466.78284	7892180.205	30201.1254	8104998.89	329246.8874	91555.90399	10835592.28	89301.81029	273353143.7	280913.0969	19847476.21	4532664.034	146761856	185228.6844	384530.8001	10428589.82	23752698.87	1054200.457	4955698.271	316335.1402	5153590.912	34660895.08	340764826.6	89811064.94	80053455.67	156697112.4	3487535.904	584273236.8	29974557.01	943885.7505	5413620.337	7283620.201	1608621020	560545165.1	163820917.1
2023-PA-S8.raw	09/06/2023 03:23	6	A2BR-Astro-KD	F	8883678.521	1930898.384	702797.6524	18392761.81	772385.129	1131090.668	243392.2713	1495888.404	3589362.555	405130.3432	60823.90357	28166.42628	24444.42923	8751520.31	269230.5233	67298.52545	5259421.369	122601.7702	257940912	323656.8505	7792151.407	4476139.207	172501992.1	164153.0975	349376.0322	8645557.561	16403293.45	1198061.4	3635295.668	297671.5117	6093292.992	30323178.58	302938116.5	58806668.02	70177874.7	121058159.9	3974462.474	707206895.1	28212325.77	1041937.842	6219934.747	7951847.073	1565501196	617842656.6	203402933.3
2023-PA-S22.raw	09/06/2023 03:45	7	A2BR-Astro-KD	M	7186512.565	1851438.995	671623.9557	14860118.14	763443.3541	1419329.199	185980.5391	1538034.439	3015772.843	610333.2404	51686.86119	52857.14308	31121.48445	8030021.821	225724.1609	77165.53624	5156150.078	127380.4114	231435457.1	354950.1528	6150677.555	4728043.753	157688237.7	149076	319075.6504	7550866.221	12608585.34	1109459.059	2717664.449	310712.79	5324002.444	25977516.85	257063013.7	76049645.94	39765198.32	113399575.7	4710068.789	670801114.4	33445240.02	1262470.176	7505394.936	11772254.52	1350283010	588992125.8	350941090
2023-PA-S12.raw	09/06/2023 04:07	8	control	F	6844637.417	2536735.805	557086.7641	14809831.64	616763.1195	1946607.497	159463.8295	1723734.655	3396745.884	1113076.356	21129.27521	5943571.137	33265.51804	6502704.696	192159.5744	90221.64193	6244353.83	153409.7065	210675962.5	280401.7655	7313418.429	6423270.909	167922513	123899.5456	301347.9264	8917164.014	18853500.02	1789857.089	4599926.597	288234.8216	6371410.206	32188778.53	284331895.5	90300559.66	47277511.46	123363211.2	6629624.114	738679122.2	65684763.37	1973740.198	13975432.59	41701235.13	1023713935	406354588.7	692467723.6
2023-PA-S15.raw	09/06/2023 04:29	9	A2BR-Astro-KD	F	9055187.3	2651875.396	863061.2584	20116833.6	569802.7865	1086201.333	547038.963	1380657.711	8736828.126	370199.8829	41365.04378	8703263.904	33208.21748	7106293.943	583656.883	220842.8849	4861924.304	83060.83472	299339889.9	222248.861	5096875.059	3466241.051	106578800.3	233614.5361	662568.3442	18338687.56	59293685.45	1048986.865	15741076.35	286498	4516924.95	21226948.55	237014328.2	58825212.76	94885591.69	158099605.2	1367918.533	230404503.8	19043104.44	414222.9311	2299268.857	5021143.581	1383571086	457101329.5	61675019.29
2023-PA-S23.raw	09/06/2023 04:51	10	control	M	6742248.221	2125703.105	729709.1261	16053445.31	634976.9156	1422951	198526.3212	3812640.744	4247477.547	309859.8123	46237.25431	7256541.891	30263.83756	7515289.98	285301.9127	81072.66249	6010685.593	116801.7234	262287988.4	332560.1979	5621065.013	4490065.665	145399808.3	139487.0644	380290.8855	10340274.89	19572610.88	1236255.799	3523323.913	257557.5542	3960473.582	33637680.75	320647098.1	83282301.75	70540501.99	133944018	3831908.941	654976219.1	35534274.74	1007379.384	6502467.437	11062153.77	1271531185	543285948.9	233462291.9
2023-PA-S27.raw	09/06/2023 05:35	11	control	M	6433598.35	1667359.599	676789.6348	16823632.84	604761.4527	1602080.29	289366.0193	2798758.205	4257444.833	399272.6872	6559.884837	7185016	37382.39149	8699631.988	269576.9505	81907.79632	5038945.2	189331.5056	236370286.3	343309.7576	4972898.747	6491610.311	181223468	133242.9982	402461.8655	10841982.7	18622256.03	1121092.525	3702302.767	312347.9964	5154839.814	35257138	345636363.3	94936712.33	73585590.22	125327818.3	5236947.789	800522789.3	43313223.65	1048266.116	6042759.268	10914524.38	1439825074	636159985.9	226171430.9
2023-PA-S21.raw	09/06/2023 05:56	12	A2BR-Astro-KD	M	8118979.666	2029924.418	750801.6526	15538007.59	706750.2065	1641731.029	177492.1706	1438364.52	3306613.996	613113.1423	58827.31357	6318647.565	26601.38162	8419518.039	265743.6851	69094.30208	4534936.055	159928.631	222069884.2	391659.904	6115786.172	6054436.296	183234638.7	158934.4684	276228.586	6873682.53	15059330.34	1396494.207	2616192.157	250493.833	6920416.207	25837214	229116605.3	86524957.3	73303100.58	92241958.74	6562040.667	796282628.2	45409717.27	1723380.902	9327445.587	16207153.35	1130892557	582538452.2	388285792.4
2023-PA-S5.raw	09/06/2023 06:18	13	control	F	7416317	1752984.823	656858.1187	17227221.8	771655.7477	1334260.211	258713.498	2557973.908	3853718.062	451939.1866	71069.64905	5827675.204	31824.46843	8760594.15	308401.0215	81676.50724	5241599.562	109499.0673	240781272.5	362217.9771	4386360.292	5162794.772	171500966.2	167907.8501	376370.1893	10352890.33	17329431.57	1321692.797	3814705.539	299217.3669	5114519.744	27014503.55	255154967.2	75921905.07	60806485.77	104700912.4	4421411.792	728587300.9	38870253.1	1446401.258	7320863.064	11898583.89	1150465507	524500882.6	272161249.7
2023-PA-S14.raw	09/06/2023 06:40	14	A2BR-Astro-KD	F	8606547.687	3057983.982	747743.6528	16052498.98	689380.5725	1290437.624	470206.7185	1552277.733	7423981.181	432911.0814	53026.29173	8024074.508	28271.44773	6362758.956	449602.9851	145903.5752	4526610.772	137853.8366	262118394.3	301663.0471	6381329.627	4345946.287	102175560	192867.8098	639074.6568	16618632.57	39962414.16	1090678.525	7165045.447	280499.0665	4190711.582	21692966.34	230949859.2	91377444.6	71496240.42	150216796.2	1709333.447	340434067	30525305.23	555216.6119	2544184.414	7697536.151	1072755417	497406069.1	88282077.51
2023-PA-S7.raw	09/06/2023 07:02	15	A2BR-Astro-KD	F	8385606.019	2133677	706091.1449	15201782.11	740234.7908	1147725.897	742891.6307	1086388.808	12533098.54	420837.1673	31559.9154	10812652.93	19478.40411	7521474.277	887780.5888	343666.6947	5447742.879	86546.13665	317254656.8	214921.2323	10264902.85	2163514.428	89417856.77	187313.2356	805002.3926	20901498.17	88076637.09	750700.6671	14466794.31	422297.7463	5514875.687	15651778.63	185334850	45285064.95	65371674.1	155936572.3	829526.9446	150506971.7	17481500.14	398717.1879	1518738.681	4034464.753	1021133923	492284226.8	49303640.09
2023-PA-S19.raw	09/06/2023 07:46	16	control	M	8214579.033	1890359.856	590710.7658	19726462.26	580853.8301	1588107.877	200569.191	2881568.802	3357692.945	510664.4912	28955.04563	6439642.883	30368.51351	9427950.234	234797.9247	88417.10019	6232565.765	110482.678	195835488.4	360335.8686	10170103.7	5471088.12	153697102.6	218280.989	355471.5567	7705177.294	14397978.93	1488490.3	3059508.929	260583.1905	6737260.018	23021785.42	186370266.6	64288635.95	55516032.42	74217692.45	4519924.715	608393333.1	38383395.06	1812293.251	9989909.624	14047753.9	836575549.2	437184762	319958498.1
2023-PA-S20.raw	09/06/2023 08:07	17	control	M	10401246.21	2501179.415	847250.723	16930314.83	571917.593	1371085.051	347517.2323	3025028.352	4443958.312	591173.6582	36503.02253	8884265.937	38470.61041	10530173.58	406730.9399	122487.1512	5245093.358	111846.4913	257764118.7	323504.8175	8540204.863	4522200.494	119132468.4	250066.6566	550415.602	11834688.95	19417911.82	1257308.647	5196444.19	278024.2427	4507770.747	23682342.92	203266040.3	84831674.19	38668916.21	109690125.7	2535238.907	439103931.7	31864669.77	921640	4437499.641	8517156.635	986070960.3	463580300.5	130568941.1
2023-PA-S9.raw	09/06/2023 08:29	18	control	F	8990900.35	2077449.282	634130.4133	17485771.74	581907.7902	1111413.839	232502.4238	2198024.504	4186279.47	656950.3407	43248.73681	6968058.335	38850.63334	10671140.61	346831.5335	99557.26566	4902996.254	133628.5402	208518617.4	279130.665	6579064.283	5749549.166	151253014.1	202908.3811	396835.6824	9227241.223	17796811.32	1371404.769	3154424.259	300598.9346	6331931.007	27347030.44	224445800.3	71367381.92	45577176.52	89341125.9	4498594.452	609295098.4	35424520.81	1153191.506	5497561	9631948.748	942289879	484988586.7	182382822.1
2023-PA-S24.raw	09/06/2023 08:51	19	control	M	7170876.668	1615513.773	839589.9577	14754296.62	687154.0704	1315258.777	246619.265	3185080.32	4350821.404	478511.3286	65365.80936	7397236.165	25410.66646	11271276.18	183003.9394	72273.67882	4566155.773	159101.565	239876708.7	277689	6662576.842	5110490.264	162415569.1	118731.2363	286585.2201	8429606.39	15264916.73	1529750.881	3332749.14	209993.1768	5330698.741	28228979.89	252935183.4	72014222.31	78981567.13	117126050.3	4637325.533	712274643.1	37936310.75	1324605.863	7074192.445	11398834.44	1287073252	599204265.8	241304212.5
2023-PA-S26.raw	09/06/2023 09:35	20	control	M	6267566.426	1674383.225	683855.0824	19427405.05	670112.2766	1565619.966	243546.6342	3039046.774	3947970.583	347626.1806	11371.58447	6955007.705	37307.27621	10083676.37	310060.1256	75130.27469	6843919.107	169397.333	222759341.1	274251.3805	7134294.609	5854303.115	166409594.2	162591.0836	427747.5825	9271310.083	14937815.04	1364423.124	2755921.667	280233.5754	4565909.568	28158014.28	244774479	67549810.57	60851360.02	93510352.41	5025415.365	710083726.4	39712054.32	1418523.492	6878378.899	12136374	1085203829	590753123.3	221746139.5
2023-PA-S2.raw	09/06/2023 09:57	21	control	F	8174990.859	2098812.466	777849.828	19313950.92	680254.6245	1063680.833	309422.9864	2671250.453	4624090.593	525561.024	49942.26299	7326611.817	37099.07889	11141918.95	291943.7123	109667.1185	4664397.172	136778.3098	216875005.5	350349.2174	5151909.862	4784173.66	167590327.1	160622.6727	462474.2263	10953692.56	22419660.36	1208331.926	5095335.062	313444.1329	5179888.378	26105582.62	231081725.5	61903710.43	68048512	105029107.4	3566800.276	559895354.6	27936788.26	969167.8802	4934886.608	8078898.642	1121076753	486638902.3	145462456.9
2023-PA-S25.raw	09/06/2023 10:18	22	A2BR-Astro-KD	M	5756846.259	1956581.783	714776.287	20069048.78	607962.8277	1406167.996	211299.5435	1517935.768	3713474.563	518387.9647	13902.80177	261244.289	38266.17253	9597626.375	342639.8714	83830.49302	5717123.968	203346.307	213766793.8	406402.9265	6668949.061	6811211.921	163963889.8	153195.2689	413917.2427	9123796.505	13994360.55	1118104.577	2662486.393	251627.5444	4333015.012	28430419.8	268326523.3	68522654.57	64619296.49	92616387.8	5399900.877	725978455.8	35791458.46	1333023.018	6673170.377	11197506.38	1233210110	617110059.3	237095954.1
2023-PA-S4.raw	09/06/2023 10:40	23	A2BR-Astro-KD	F	7568441.343	1667824.861	920319.4413	18675200.53	647223.8273	1202081.248	262602.6768	1504889.221	4532789.136	420036.929	66446.10153	7204060.349	27842.2472	9171083.063	354398.9529	103766.8981	5062152.528	132913.3582	240173786.6	342091.9646	7374407.683	4815222.618	167096148.8	184151.0473	418976	10533649.13	22941047.02	1257140.609	4194436.338	248151.6175	4764512.749	27804971.88	268528800	55949902.24	70095274.29	123231271.2	3649990.407	624903556	28948194.31	1039596.212	5094780.062	9246859.628	1250947525	527414150.7	184189473.5
2023-PA-S16.raw	09/06/2023 11:24	24	control	F	7954063.996	1711341.352	741725.1665	15606426.83	599895.4253	1479846.473	234335.4519	2381102.438	4904126.61	381881.1468	48262.38972	6802856.265	22638.80636	7050594	336840.9736	116961.9864	4955659.699	138273.1202	231443065	352948.3271	4001352.772	5835692.794	163727179.2	185685.2028	395259.8099	11010061.69	30352874.89	1291962.157	4415764.383	227177.4569	3802544.992	25689865.06	278724061	88461699.61	80980751.98	135600182.2	3150522.258	611565647.3	39090489.47	1031662.501	5621283.618	15641529.35	1384287632	573198515.6	229793111.1
2023-PA-S3.raw	09/06/2023 11:46	25	A2BR-Astro-KD	M	8250980.14	1556355.83	558569.1093	14390772.12	652601.8704	1465580.245	218400.77	1398108.6	5905737.959	419488.9752	40095.93372	6982346.436	29001.2874	7393818.393	385371.1603	125341.6674	4829546.42	156436.0797	285558839.2	279002.5793	6534067.052	5280408.168	174113284.4	184354.0515	413366.2536	12979692.65	35942682.33	1335183.507	5523003.389	217513.8731	4972215.113	24846209.2	284660432	73111788.83	86520300.95	146707119.6	2668434.157	663424017.6	32369770	987710.3183	5418970.142	11640965.17	1394607266	588483736.6	215851741.5
2023-PA-S13.raw	09/06/2023 12:07	26	control	F	10978395.38	2127440.925	812201.702	16778005.51	603374.6648	1585939.244	296740.0347	4258796.238	6776716.674	474962.1786	52965.56093	37140.30662	32196.82039	7229543.062	429646.2529	153452.6225	4879138.33	121802.1139	344997536.7	277689	6762038.675	3714973.367	123289403.2	216753.6398	496369.9768	15917675.01	43459675.22	863745.5819	4588233.667	262059.4015	5045153.582	25627479.85	300292016.6	72020417.28	86163254.96	166714358.4	1755086.26	428051723.8	22815620.81	814502.5639	4273824.894	9072955.23	1499806410	696221421.7	164747519.2
2023-PA-S10.raw	09/06/2023 12:29	27	A2BR-Astro-KD	M	7953806.694	2025346.374	729807.3735	15198545.55	590789.8317	1087828.478	647194.6435	868352.7115	12406110.64	660974.301	56304.57414	366532.8505	44389.57846	6321530.786	1238298.473	354219.3196	5439567.493	89003.78587	360715675.7	297636.9785	6596730.231	4190896.235	103718044.7	178455.6219	925050.9901	22764440.99	102060611.5	760759.0687	15251386.49	476930.7321	5873415.359	13799998.47	204706611	46271867.59	69853554.59	190239598.6	878975.4869	173726984.5	17659496.97	338462.6858	1242270.541	4893053.717	1343931979	552523136	40805994.36
[truncated: 2 more columns]
