# Supplementary material for: Adenosine signalling to astrocytes coordinates brain metabolism and function
Source: Nature. 2024 Jul 3;632(8023):139–46. doi: 10.1038/s41586-024-07611-w (PMC11291286; doi:10.1038/s41586-024-07611-w)
Supplement: Supplementary file 5 — Source Data Fig. 1–5 [file 41586_2024_7611_MOESM5_ESM.xlsx]

## Sheet: Fig.1b
	[cAMP]
	no stim.			SC stim.			SC stim. / GluR block			SC stim. / TTX
	n (sample)	n (cell)	value	n (sample)	n (cell)	value	n (sample)	n (cell)	value	n (sample)	n (cell)	value
	1	1	-0.0793693	1	1	0.181703	1	1	0.0587045	1	1	0.021
		2	-0.116823		2	0.502203		2	0.270983		2	0.0215
		3	0.145914		3	0.532385		3	0.310241		3	0.05
		4	0.134924		4	0.253814		4	0.135057	2	1	0.1209
		5	-0.0735662		5	0.157546		5	0.234628		2	0.1053
		6	0.0466818		6	0.0955316		6	0.227353		3	0.075
		7	0.054874		7	0.160305		7	0.267782		4	0.011
		8	0.107626		8	0.158377	2	8	0.234991		5	0.123
	2	1	0.0536212	2	1	0.414536		1	0.368201	3	1	0.0304
		2	-0.0782281		2	0.376081		2	0.280488		2	0.063
		3	-0.0258541		3	0.214876		3	0.300347		3	0.025
		4	0.111069		4	0.14794		4	0.287805		4	0.0357
		5	-0.0876196		5	0.0744337		5	0.171717		5	0.108
		6	-0.0816632		6	0.274384		6	0.415929		6	0.052
		7	-0.0485421		7	0.268657		7	0.354783		7	0.0468
	3	1	-0.0180304	3	1	0.258683	3	1	0.527197	4	1	0.1
		2	-0.0772105		2	0.294589		2	0.156204		2	0.051
		3	0.084966		3	0.334375		3	0.154		3	0.15
		4	0.158362		4	0.324257		4	0.0912621		4	0.069
		5	-0.0717084		5	0.352874		5	0.310588		5	0.066
		6	0.066518		6	0.370175		6	0.310861	5	1	0.002
		7	-0.0745811		7	0.195238		7	0.348276		2	0.031
		8	0.174205		8	0.269841		8	0.273585		3	0.032
		9	-0.0676175		9	0.307443		9	0.349057		4	-0.015
		10	0.209214		10	0.366025					5	0.044
	4	1	-0.062066	4	1	0.555556					6	0.0115
		2	-0.0487547		2	0.183432				6	1	0.111
		3	-0.0573037		3	0.224044					2	0.081
		4	0.0328958		4	0.162455					3	0.211
		5	0.0840608		5	0.595745					4	0.065
		6	-0.0601803		6	0.42					5	0.069
	5	1	-0.0554818	5	1	0.160839					6	0.031
		2	-0.0667683		2	0.439271				7	1	0.038
		3	0.0939735		3	0.113905					2	0.027
											3	0.013
											4	0.034
										8	1	0.1052

## Sheet: Fig.1e
	[cAMP]
	control			glutamate			ATP			ATP + SQ22536			ATP + caffeine			ATP + ZM241385			ATP + a,b-Meth ADP			AMP-PNP			ADO 0.1 µM			ADO 1.0 µM			ADO 10 µM			ADO + ZM241385
	n (sample)	n (cell)	value	n (sample)	n (cell)	value	n (sample)	n (cell)	value	n (sample)	n (cell)	value	n (sample)	n (cell)	value	n (sample)	n (cell)	value	n (sample)	n (cell)	value	n (sample)	n (cell)	value	n (sample)	n (cell)	value	n (sample)	n (cell)	value	n (sample)	n (cell)	value	n (sample)	n (cell)	value
	1	1	0.0114922	1	1	0.0172806	1	1	0.603821	1	1	0.00672	1	1	0.148025	1	1	0.0193946	1	1	0.0546032	1	1	0.0345548	1	1	0.00647018	1	1	0.0933517	1	1	0.209112	1	1	-0.00945
		2	0.00107987		2	0.0126631		2	0.328697		2	0.00998		2	0.0948776		2	-0.0106754		2	0.065427		2	0.0321703		2	0.00848496		2	0.0891939		2	0.199129		2	-0.00948
		3	0.0159725		3	0.0123456		3	0.217005		3	0.00126		3	0.0601944		3	0.0139709		3	0.113098		3	0.0560268		3	0.0105685		3	0.0741286		3	0.148003		3	-0.00822
		4	0.00534753		4	0.014964		4	0.27396		4	0.01088		4	0.0679698		4	0.0172213		4	0.0961205		4	0.0378842		4	0.0230093		4	0.111781		4	0.172615		4	-0.01313
		5	0.00397508	2	1	0.0125125		5	0.212579		5	0.00839		5	0.0703888		5	0.0127633		5	0.0820771		5	0.0373153	2	1	0.0189349	2	1	0.071731	2	1	0.123171	2	1	-0.01233
		6	0.0035999		2	0.0249613		6	0.0678347		6	0.005		6	0.0214957		6	0.0119731		6	0.0540221		6	0.01373		2	0.0516649		2	0.351915		2	0.526194		2	0.01188
		7	-0.000164313		3	0.0119337	2	1	0.125125		7	0.00951	2	1	0.0392096		7	0.00708156		7	0.0132637	2	1	0.00608441		3	0.019045		3	0.102761		3	0.159268		3	-0.0085
		8	0.00298152		4	0.0131048		2	0.241497		8	0.00956		2	0.0643869	2	1	0.0109386		8	0.0119263		2	0.0226353		4	0.0398489		4	0.28986		4	0.438618		4	-0.00783
	2	1	0.00126737		5	0.0175771		3	0.25676		9	0.02325		3	0.0680807		2	0.0265015		9	0.00806041		3	0.0050147		5	0.0436176		5	0.286887		5	0.438922		5	0.0075
		2	-0.00591218		6	0.0137174		4	0.0892487		10	0.02087		4	0.0125249		3	0.0283514	2	1	0.21621		4	0.00539841		6	0.0382451		6	0.246028		6	0.344895		6	0.01163
		3	0.00113334		7	0.0106446		5	0.274833		11	0.00122		5	0.0337052		4	0.0139259		2	0.0144485		5	0.00368059	3	1	0.0343448	3	1	0.233302	3	1	0.312095	3	1	0.02197
		4	0.00140718	3	1	0.00997885		6	0.289636	2	1	0.00753		6	0.0375113		5	0.0411769		3	0.0312909		6	0.00740342		2	0.0334155		2	0.229497		2	0.328835		2	-0.00846
		5	-0.00203054		2	0.00506649		7	0.226641		2	0.00872		7	0.0229089		6	0.0181522		4	0.0521899		7	0.0070137		3	0.0263237		3	0.0912133		3	0.174693		3	-0.00368
		6	-0.000549614		3	0.00708906	3	1	0.219268		3	0.00804		8	0.0212215		7	0.039829		5	0.0108626		8	0.0261357		4	0.0251447		4	0.171495		4	0.274143		4	0.05184
		7	-0.00246967		4	0.0123103		2	0.168768		4	0.00703	3	1	0.0618329		8	0.0373939		6	0.0570412	3	1	0.0343291				4	1	0.0629678	4	1	0.245521	4	1	0.03715
		8	0.00439535					3	0.311702		5	0.00311		2	0.109739		9	0.0197386	3	1	0.0210719		2	0.0286266					2	0.17483		2	0.17742		2	0.02602
	3	1	0.0018677					4	0.143341		6	-0.00755		3	0.0520585	3	1	0.0101153		2	0.0151082		3	0.0168346					3	0.153021		3	0.23075		3	0.04884
		2	-0.000165313					5	0.216068		7	0.00926		4	0.0616766		2	0.0103921		3	0.0103996		4	0.0136295					4	0.0973895		4	0.132257		4	0.05785
		3	5.85914e-05					6	0.204527		8	0.01626		5	0.069367		3	0.024333		4	0.00955877		5	0.0256361					5	0.118001		5	0.212494		5	0.06384
		4	-0.00867766					7	0.207469		9	0.02672		6	0.0699852		4	0.0210366		5	-0.00656365		6	0.0412191					6	0.174265	5	1	0.158828	5	1	0.07708
		5	-0.0122531					8	0.317262	3	1	0.02164					5	0.021648		6	-0.00268036		7	0.0263362				5	1	0.0942149		2	0.175042		2	0.06727
		6	0.0102036					9	0.299013		2	0.0322					6	0.0222519		7	0.00484302		8	0.0126127					2	0.134254		3	0.0955993		3	0.05177
		7	0.0189933				4	1	0.216657		3	0.01413					7	0.0228485		8	0.00829993		9	0.0241262					3	0.191232		4	0.119865		4	0.02174
	4	1	0.0178486					2	0.166466		4	0.01365					8	0.0234379		9	0.0356613		10	0.0291238					4	0.0958539		5	0.204249		5	0.06646
		2	0.00406057					3	0.258544		5	0.03185					9	0.0171642		10	0.0709027		11	0.0105005					5	0.0530065		6	0.236558		6	0.02679
		3	0.00374731					4	0.241494		6	0.01756					10	0.0352503	4	1	0.0559303		12	0.023862					6	0.117879		7	0.315289		7	0.04606
		4	-0.00213103					5	0.111098		7	0.02793					11	0.00776393		2	0.0589118										6	1	0.226114	6	1	0.01954
		5	-0.00282861					6	0.20969	4	1	0.02138				4	1	0.0214067		3	0.0174317											2	0.333484		2	0.01438
		6	-0.00742556					7	0.42473		2	0.02737					2	0.0229892		4	0.0231916											3	0.211954		3	-0.02233
		7	-0.00448344					8	0.309778		3	0.08199					3	0.0239137		5	0.0263552											4	0.312384		4	-0.00958
	5	1	0.0077283					9	0.177154		4	0.02					4	0.0288835		6	0.0207786											5	0.176425		5	0.01172
		2	-0.0119822				5	1	0.350981		5	0.0284					5	0.0142395		7	0.156394											6	0.160635		6	0.01304
		3	0.0162257					2	0.177474		6	0.00709					6	0.0106985		8	0.0464513											7	0.207903		7	0.00516
		4	-0.00120728					3	0.351865		7	0.00989					7	0.0283704		9	0.0317476													7	1	0.00753
		5	-0.000760811					4	0.427419	5	1	0.02256					8	0.0264238		10	0.0349919														2	0.01554
		6	-0.00508648					5	0.242103		2	0.0237					9	0.0231439		11	0.0382711														3	0.02443
		7	0.00341725					6	0.0852688		3	0.02922					10	0.0442034		12	0.0519362														4	-0.00617
	6	1	-0.00138927					7	0.0928789		4	0.02504					11	0.0197536		13	0.0395684														5	0.00429
		2	-0.00213985					8	0.127067		5	0.02164				5	1	0.0411959		14	0.0359865														6	0.00799
		3	0.00560478				6	1	0.18424		6	0.02395					2	0.0210052		15	0.0371076														7	0.00558
		4	-0.000956535					2	0.180104		7	0.02337					3	0.0312879		16	0.0449455														8	-0.0043
		5	-0.000986695					3	0.17602								4	0.0137693		17	0.0443194														9	-0.04647
		6	0.00102829					4	0.171984								5	0.0103024	5	1	0.0453169
		7	-0.000678072					5	0.167998								6	0.0289874		2	0.0469572
		8	-0.00112092					6	0.217525								7	0.0196478		3	0.020625
		9	-0.00321502				7	1	0.272762								8	0.0198255		4	0.0152381
	7	1	-0.00085032					2	0.378461								9	0.0200011		5	0.123226
		2	-0.00116992					3	0.392793								10	0.0201745		6	0.0921801
		3	0.000211398					4	0.300802								11	0.020346		7	0.0570564
		4	-0.000607679					5	0.235279								12	0.018468		8	0.0463037
		5	-0.00606614					6	0.270246											9	0.0580588
		6	-0.00392642					7	0.140184
		7	-0.0072738					8	0.102699
		8	-0.0133238				8	1	0.084308
		9	-0.00190613					2	0.195471
	8	1	4.47035e-08					3	0.0712717
		2	0.00156936					4	0.119536
		3	-0.00471915					5	0.248698
		4	-0.00266679					6	0.072524
		5	-0.00471871					7	0.203595
		6	-0.000286424				9	1	0.425308
	9	1	0.0015624					2	0.457293
		2	-0.00361924					3	0.503859
		3	-0.00660957					4	0.197469
		4	-0.00363131					5	0.235487
		5	0.00426266					6	0.0831794
		6	-0.000731158					7	0.205152
		7	-0.00258222					8	0.299059
							10	1	0.16576
								2	0.25333
								3	0.178411
								4	0.263754
								5	0.1335
								6	0.10556
								7	0.14622
								8	0.0883828
								9	0.266918
								10	0.173314
								11	0.0816484
							11	1	0.134261
								2	0.110315
								3	0.143922
								4	0.113271
								5	0.138055
								6	0.108209
								7	0.151533
								8	0.18676
								9	0.238717
							12	1	0.171773
								2	0.123462
								3	0.0875949
								4	0.317302
								5	0.275406
								6	0.185409
								7	0.120329
								8	0.131125
								9	0.246447
							13	1	0.178766
								2	0.212404
								3	0.209222
								4	0.210043
								5	0.203167
								6	0.0985784
								7	0.169133
								8	0.130259
								9	0.104741
								10	0.102404
								11	0.0958266
							14	1	0.111857
								2	0.283593
								3	0.327989
								4	0.377514
								5	0.215041
								6	0.185043
								7	0.186444
							15	1	0.315446
								2	0.195977
								3	0.0664163
								4	0.222655
								5	0.206542
								6	0.127206
								7	0.188139

## Sheet: Fig.1f
	[cAMP]
	control			ZM241385			ATP			ATP + ZM241385
	n (sample)	n (cell)	value	n (sample)	n (cell)	value	n (sample)	n (cell)	value	n (sample)	n (cell)	value
	1	1	0.00576945	1	1	-0.133771	1	1	0.176352	1	1	-0.00704416
		2	0.00519657		2	-0.171596		2	0.179996		2	-0.0110138
		3	0.00519657		3	-0.0552061		3	0.247294		3	0.00668588
		4	0.00906194		4	-0.145987		4	0.218307		4	0.00826799
		5	0.00519657		5	-0.0957161		5	0.289165		5	0.00980222
		6	0.00815988		6	-0.09391		6	0.130672		6	-0.00910746
		7	0.0106236		7	-0.140441		7	0.144572		7	-0.00580867
		8	0.00982613		8	-0.123355		8	0.262224		8	0.0169909
		9	0.0122214		9	-0.12573		9	0.274613		9	0.0179706
		10	0.0102377		10	-0.0725741		10	0.139284		10	0.0295568
	2	1	0.025948	2	1	-0.147679	2	1	0.232611	2	1	0.0174212
		2	0.0248986		2	-0.182229		2	0.245587		2	0.0212963
		3	0.00913888		3	-0.13251		3	0.279873		3	0.0206248
		4	0.00334592		4	-0.170021		4	0.293713		4	0.0219117
		5	-0.00997062		5	-0.237833		5	0.139185		5	0.0119107
		6	-0.0100138		6	-0.076176		6	0.181032		6	0.0161271
		7	-0.00374123		7	-0.105192		7	0.206983		7	0.0212547
		8	-0.0112073		8	-0.168456		8	0.131626		8	0.0166172
		9	0.00471892		9	-0.13857		9	0.185201		9	0.0181591
	3	1	-0.00531514	3	1	-0.0679944	3	1	0.20384	3	1	0.0188035
		2	-0.00462925		2	-0.217162		2	0.238625		2	0.0208099
		3	-0.00625334		3	-0.222932		3	0.0695047		3	0.0225571
		4	-0.0130833		4	-0.193657		4	0.193244		4	0.0534335
		5	-0.0036917		5	-0.229894		5	0.225954		5	0.0168762
		6	-0.000293202		6	-0.108104		6	0.139017		6	0.0254739
		7	-0.00179002		7	-0.298692		7	0.1296		7	0.0381758
		8	-0.00311537		8	-0.233134		8	0.334354		8	0.0321577
		9	-0.00742879		9	-0.135234		9	0.304151		9	0.0280528
		10	-0.00543778		10	-0.145601		10	0.164644		10	0.0344499
		11	-0.00576818		11	-0.160152		11	0.313682		11	0.00686566
	4	1	0.00427657				4	1	0.20554		12	0.0233714
		2	0.00464692					2	0.156808
		3	-0.00425227					3	0.187562
		4	-0.00336951					4	0.092539
		5	-0.005615					5	0.211984
								6	0.0873132
								7	0.148365
								8	0.10316
								9	0.106039
								10	0.0971637
								11	0.128053
								12	0.129567

## Sheet: Fig.2c
				A2BR	actin	A2BR/actin	Normalization to CTR
	Blot 1	Control	Adora2b(f/f)	20504.5	10555.7	1.9425	94.6565
		Control	Adora2b(f/f)	21153.1	11204	1.88799	92
		Control	Adora2b(f/f)	30856.7	13266	2.32599	113.343
		KD	Adora2b(f/f): AVV5-Gfap-iCre	13043	13049.6	0.999492	48.7043
		KD	Adora2b(f/f): AVV5-Gfap-iCre	7488.16	12526.3	0.597794	29.13
		KD	Adora2b(f/f): AVV5-Gfap-iCre	8528.48	12253.2	0.69602	33.9164
	Blot 2	Control	Adora2b(f/f)	27433.1	17118.5	1.60255	115.447
		Control	Adora2b(f/f)	18907.4	16470.4	1.14796	82.6987
		Control	Adora2b(f/f)	26481	18729.5	1.41386	101.854
		KD	Adora2b(f/f): AVV5-Gfap-iCre	16387.5	18760.1	0.873533	62.9291
		KD	Adora2b(f/f): AVV5-Gfap-iCre	12740.8	16736.2	0.761275	54.842

## Sheet: Fig.2f
	[cAMP]																														Adora2b(f/f): AVV5-Gfap-iCre
	control			ADO			ADO + SQ22536			ADO + PSB 603			ADO + SCH442416			CGS21680			PSB 0777			Bay 60 (0.1 µM)			Bay 60 (1 µM)			Bay 60 + ZM241385			ADO 10 µM			ADO 100 µM			forskolin
	n (sample)	n (cell)	value	n (sample)	n (cell)	value	n (sample)	n (cell)	value	n (sample)	n (cell)	value	n (sample)	n (cell)	value	n (sample)	n (cell)	value	n (sample)	n (cell)	value	n (sample)	n (cell)	value	n (sample)	n (cell)	value	n (sample)	n (cell)	value	n (sample)	n (cell)	value	n (sample)	n (cell)	value	n (sample)	n (cell)	value
	1	1	0.01149	1	1	0.05872	1	1	0.06272	1	1	0.05281	1	1	0.04975	1	1	0.03652	1	1	0.02665	1	1	0.12768	1	1	0.42597	1	1	0.01676	1	1	0.01206	1	1	0.02778	1	1	0.20175
		2	0.00108		2	0.07084		2	0.09072		2	0.02565		2	0.06104		2	0.02132		2	0.03597		2	0.09806		2	0.50965		2	-0.02009		2	0.01321		2	0.02423		2	0.11945
		3	0.01597		3	0.06478		3	0.05292		3	0.01682		3	0.05539		3	0.02882		3	0.04584		3	0.08258		3	0.32195		3	-0.0192		3	0.00424		3	0.0046		3	0.05169
		4	0.00535		4	0.34704		4	0.03073		4	0.01458		4	0.34934		4	0.04664		4	0.00151		4	0.09549		4	0.1866		4	-0.00844		4	-0.00402		4	0.00266		4	0.26831
		5	0.00398		5	0.23864		5	0.04657		5	0.05661	2	1	0.23332		5	0.03849		5	0.00225		5	0.10095		5	0.27953		5	0.05123		5	0.00669		5	-0.00657		5	0.14689
		6	0.0036		6	0.16996		6	0.02863		6	0.02269		2	0.17259		6	0.0611		6	0.02261	2	1	0.06946		6	0.201		6	0.00632		6	0.01052		6	0.0125		6	0.1112
	2	1	-0.000164313	2	1	0.18783		7	0.04976		7	0.0195		3	0.1846	2	1	0.02853		7	0.01844		2	0.05326		7	0.18803		7	0.01499		7	0.00533		7	0.01724		7	0.15453
		2	0.00298		2	0.34649	2	1	0.06058		8	0.0398		4	0.30492		2	0.02779	2	1	0.01963		3	0.05908	2	1	0.24739		8	-0.02398	2	1	0.00631	2	1	0.00825	2	1	0.09757
		3	0.00127		3	0.24648		2	0.04464		9	0.02695	3	1	0.2184		3	0.0369		2	0.02472		4	0.05882		2	0.30452		9	-0.01377		2	-0.00221		2	0.01192		2	0.1922
		4	-0.00591		4	0.16175		3	0.11646	2	1	0.05568		2	0.15772		4	0.02564		3	0.0171		5	0.06832		3	0.18718		10	0.00611		3	0.00155		3	0.00524		3	0.10229
		5	0.00113		5	0.32183		4	0.10184		2	0.05727		3	0.33229		5	0.03332		4	0.02507		6	0.04755		4	0.34109	2	1	0.01406		4	-0.00429		4	0.00667		4	0.10046
		6	0.00141		6	0.24829		5	0.07651		3	0.04967		4	0.24024		6	0.0493		5	0.01621	3	1	0.05933		5	0.24843		2	0.00919		5	-0.02205		5	0.00698		5	0.17076
		7	-0.00203		7	0.37606		6	0.05163		4	0.05092					7	0.017		6	0.00518		2	0.03243		6	0.59498		3	0.02335		6	0.00659		6	0.01433		6	0.11105
	3	1	-0.000549614	3	1	0.18642	3	1	0.11087		5	0.05339				3	1	0.01691		7	0.01308		3	0.03549		7	0.59646		4	-0.00816	3	1	0.00787	3	1	0.00969	3	1	0.13499
		2	-0.00247		2	0.13537		2	0.0838	3	1	0.02533					2	0.01876	3	1	0.01185		4	0.02843	3	1	0.34661	3	1	0.01077		2	0.0081		2	0.01454		2	0.19375
		3	0.0044		3	0.16155		3	0.01649		2	0.02432					3	0.03451		2	0.02047		5	0.0279		2	0.42528		2	0.0086		3	0.0012		3	0.0074		3	0.14515
		4	0.00187		4	0.2199		4	0.10023		3	0.0348					4	0.01953		3	0.01803		6	0.04758		3	0.23149		3	0.01039		4	0.01173		4	0.02755		4	0.12685
		5	-0.000165313		5	0.18465		5	0.06968		4	-0.00969					5	0.03057		4	0.04986		7	0.12832		4	0.2534					5	-0.00468		5	0.03867		5	0.14224
		6	5.85914e-05		6	0.13837		6	0.04425		5	0.01572					6	0.02645		5	0.01932	4	1	0.21038		5	0.15646					6	-0.01225		6	0.03434		6	0.13945
		7	-0.00868		7	0.3257					6	0.02613					7	0.01058		6	0.01175		2	0.17783		6	0.31408				4	1	0.00438	4	1	0.02463	4	1	0.09205
		8	-0.01225		8	0.21269				4	1	0.02648					8	0.00302		7	0.01843		3	0.10589								2	0.00159		2	0.02593		2	0.10838
	4	1	0.0102	4	1	0.1542					2	0.01919					9	0.00532					4	0.08863								3	0.000912529		3	0.02421		3	0.06701
		2	0.01899		2	0.16774					3	0.10064				4	1	0.03464					5	0.09528								4	-0.00287		4	0.0318		4	0.11179
		3	0.01785		3	0.12959					4	0.06787					2	0.02484					6	0.06801								5	-0.00949		5	0.04182		5	0.10136
		4	0.00406		4	0.13462					5	0.05704					3	0.01938					7	0.05384								6	-0.00542		6	0.03199		6	0.11006
		5	0.00375		5	0.14561					6	0.05264					4	0.02167				5	1	0.04058								7	0.00387		7	0.02431		7	0.09943
		6	-0.00213		6	0.11839					7	0.03817					5	0.0208					2	0.09743
		7	-0.00283		7	0.08795					8	0.08836											3	0.06962
	5	1	-0.00743		8	0.09795					9	0.1017											4	0.21584
		2	-0.00448	5	1	0.04069				5	1	0.07994											5	0.13957
		3	0.00773		2	0.06105					2	0.11033											6	0.09244
		4	-0.01198		3	0.10388					3	0.04186											7	0.12101
		5	0.01623		4	0.08733					4	0.10828											8	0.16674
		6	-0.00121		5	0.08403					5	0.08922										6	1	0.14568
	6	1	-0.000760811	6	1	0.32893					6	0.04761											2	0.15883
		2	-0.00509		2	0.54344					7	0.06192											3	0.15628
		3	0.00342		3	0.21118					8	0.06548											4	0.09454
		4	-0.00139		4	0.2424					9	0.03897											5	0.1942
		5	-0.00214		5	0.30685																	6	0.12739
		6	0.0056		6	0.36609																	7	0.26188
		7	-0.000956535		7	0.30465																7	1	0.09301
		8	-0.000986695		8	0.30583																	2	0.10959
	7	1	0.00103	7	1	0.44894																	3	0.107
		2	-0.000678072		2	0.15554																	4	0.07861
		3	-0.00112		3	0.25729																	5	0.0939
		4	-0.00322		4	0.21889																	6	0.124
		5	-0.00085032		5	0.14471
		6	-0.00117		6	0.16426
		7	0.000211398		7	0.19514
		8	-0.000607679		8	0.13044
		9	-0.00607		9	0.20911
	8	1	-0.00393	8	1	0.19913
		2	-0.00727		2	0.148
		3	-0.01332		3	0.17262
		4	-0.00191		4	0.12317
		5	4.47035e-08		5	0.52619
		6	0.00157		6	0.15927
		7	-0.00472		7	0.43862
		8	-0.00267		8	0.43892
	9	1	-0.00472	9	1	0.3449
		2	-0.000286424		2	0.31209
		3	0.00156		3	0.32884
		4	-0.00362		4	0.17469
		5	-0.00661		5	0.27414
		6	-0.00363		6	0.24552
		7	0.00426		7	0.17742
		8	-0.000731158		8	0.23075
		9	-0.00258		9	0.13226
	10	1	0.00406057	10	1	0.21249
		2	0.00133		2	0.15883
		3	0.00851		3	0.17504
		4	0.00557		4	0.0956
		5	-0.000955403		5	0.11986
		6	0.0031		6	0.20425
		7	0.00311		7	0.23656
		8	0.00108		8	0.31529
	11	1	0.00295	11	1	0.22611
		2	0.00738		2	0.33348
		3	0.00247		3	0.21195
		4	0.00194		4	0.31238
		5	0.00288		5	0.17643
					6	0.16064
					7	0.2079
					8	0.23209
				12	1	0.1216
					2	0.3374
					3	0.21985
					4	0.07673
					5	0.2281
					6	0.12782
					7	0.12883
					8	0.11746
				13	1	0.14322
					2	0.06771
					3	0.10046
					4	0.09891
					5	0.07539
					6	0.05775
					7	0.13779
					8	0.08835
				14	1	0.31847
					2	0.1924
					3	0.14027
					4	0.12284
					5	0.16489
					6	0.14965
					7	0.06389
					8	0.15636
					9	0.16729
					10	0.07921
					11	0.08406
					12	0.14229
					13	0.25361
				15	1	0.35424
					2	0.30888
					3	0.39527
					4	0.5144
					5	0.34341
					6	0.3326
					7	0.38418
				16	1	0.34619
					2	0.22184
					3	0.33019
					4	0.33947
					5	0.33989
					6	0.46441
					7	0.48677
					8	0.19404
				17	1	0.2259
					2	0.24788
					3	0.1984
					4	0.08358
					5	0.14171
					6	0.14714
					7	0.23995
					8	0.32687
				18	1	0.22956
					2	0.42218
					3	0.26906
					4	0.30496
					5	0.27324
					6	0.30982
					7	0.41003
					8	0.1789
					9	0.25082
					10	0.29525

## Sheet: Fig.2g
	PKA
	Adora2b(f/f): AVV5-Gfap-tdTomato			Adora2b(f/f): AVV5-Gfap-iCre
	ADO 10 µM			ADO 10 µM			ADO 100 µM			forskolin
	n (sample)	n (cell)	value	n (sample)	n (cell)	value	n (sample)	n (cell)	value	n (sample)	n (cell)	value
	1	1	0.0362833	1	1	-0.00950487	1	1	0.0165135	1	1	0.182225
		2	0.0452535		2	-1.19209e-08		2	0.00129071		2	0.158019
		3	0.0672085		3	0.00668793		3	0.0195066		3	0.183159
		4	0.124038		4	-0.00255144		4	0.0130071		4	0.20036
		5	0.0908536		5	0.00862353		5	0.0189825		5	0.152945
		6	0.0848766		6	0.00366077		6	0.00377699		6	0.161539
		7	0.0169605	2	1	0.0120569	2	1	0.0277756	2	1	0.201752
		8	0.0690548		2	0.0132138		2	0.0242253		2	0.119448
		9	0.0642236		3	0.00423765		3	0.00460151		3	0.051687
	2	1	0.0973251		4	-0.00401825		4	0.00266169		4	0.268312
		2	0.0934598		5	0.00668721		5	-0.00657291		5	0.146891
		3	0.0526082		6	0.0105241		6	0.0124973		6	0.111205
		4	0.053288	3	1	0.00532876	3	1	0.0172422	3	1	0.154532
		5	0.0816		2	0.00631064		2	0.00825246		2	0.0975728
		6	0.115751		3	-0.00221078		3	0.0119176		3	0.192201
		7	0.0754175		4	0.00155228		4	0.00523888		4	0.102294
	3	1	0.0564101		5	-0.00429431		5	0.00667155		5	0.100457
		2	0.0878664		6	-0.0220455		6	0.00697681		6	0.170757
		3	0.0586186		7	0.00659018		7	0.0143337		7	0.111045
		4	0.0403793		8	0.00787067		8	0.00968988		8	0.134991
		5	0.0402737		9	0.00809834		9	0.0145402		9	0.193747
		6	0.0684234	4	1	0.00119803	4	1	0.00739818	4	1	0.145153
					2	0.0117308		2	0.0275526		2	0.126855
					3	-0.00468363		3	0.0386697		3	0.142242
					4	-0.0122457		4	0.0343409		4	0.139449
					5	0.0043791		5	0.0246323		5	0.0920467
					6	0.00159014		6	0.0259296		6	0.10838
				5	1	0.000912529	5	1	0.0242135	5	1	0.0670104
					2	-0.00287287		2	0.0317976		2	0.111792
					3	-0.00948968		3	0.0418163		3	0.101359
					4	-0.00541961		4	0.0319858		4	0.110063
					5	0.00387185		5	0.0243106		5	0.0994289

## Sheet: Fig.2i
	[cAMP]												PKA
	no stim.			SC stim.			SC stim. / ZM241385						no stim.			SC stim.			SC stim. in A2BR-Astro-KD
	n (sample)	n (cell)	value	n (sample)	n (cell)	value	n (sample)	n (cell)	value				n (sample)	n (cell)	value	n (sample)	n (cell)	value	n (sample)	n (cell)	value
	1	1	-0.10817	1	1	0.169504	1	1	0.0932152				1	1	0.00209	1	1	0.0678	1	1	-0.04726
		2	-0.0741922		2	0.950168		2	0.0962934					2	-0.07153		2	0.12		2	0.04704
		3	-0.122906		3	0.422632		3	-0.0887074					3	-0.07312		3	0.09353		3	-0.00257
		4	0.150974		4	0.597272		4	-0.144636					4	-0.04752		4	0.12941		4	0.03831
		5	0.0705092		5	0.808215		5	0.157945					5	0.0014		5	0.14901		5	-0.00706
		6	-0.223912		6	0.600978		6	-0.0765353					6	-0.05634		6	0.1547		6	0.03355
		7	-0.072666		7	0.602526		7	-0.122187					7	-0.00978		7	0.16954		7	0.02122
		8	-0.0694312		8	0.338448		8	-0.147003					8	0.00492		8	0.19711		8	-0.03108
		9	-0.0906641		9	0.436978		9	-0.116117				2	1	-0.00679	2	1	0.10625		9	0.0037
		10	0.0650178		10	0.634661		10	-0.133707					2	-0.00134		2	0.13576		10	0.01749
	2	1	-0.0958905	2	1	0.465772	2	1	-0.156402					3	0.00359		3	0.09723		11	0.03986
		2	-0.123993		2	0.220494		2	-0.134914					4	-0.01936		4	0.2067		12	0.0295
		3	0.0768737		3	0.15375		3	-0.107505					5	0.00622		5	0.19985		13	-0.02506
		4	-0.0347664		4	0.725738		4	-0.0945363					6	0.00104		6	0.10887		14	0.02401
		5	-0.0465095		5	0.566143		5	-0.10653				3	1	0.000995785	3	1	0.18489	2	1	0
		6	0.12673		6	0.232158		6	0.0869105					2	0.00136		2	0.2762		2	0.02497
		7	0.175935		7	1.04501		7	-0.0615435					3	-0.00522		3	0.1976		3	0.03211
		8	0.0889576		8	0.963641		8	0.152683					4	-0.00785		4	0.1547		4	0.01756
		9	-0.080161		9	0.859955		9	0.117307								5	0.131		5	0.00755
	3	1	0.100583	3	1	0.834464	3	1	-0.197144								6	0.2364		6	0.02506
		2	0.0719987		2	1.72943		2	0.285753								7	0.2855		7	0.04221
		3	-0.223982		3	1.31269		3	-0.175238								8	0.1		8	0.01962
		4	-0.106969		4	1.32059		4	0.243441							4	1	0.19	3	1	-0.0035
		5	0.209417		5	1.00277		5	-0.133074								2	0.3015		2	0.006
		6	-0.063343		6	0.974784		6	-0.122713								3	0.235		3	0.036
		7	0.0952058		7	0.534653		7	0.176387								4	0.1528		4	0.021
		8	0.124319		8	1.01638		8	-0.0723568								5	0.335
	4	1	-0.0527878	4	1	0.175	4	1	0.0720524								6	0.144
		2	-0.131403		2	0.1187		2	0.0782998							5	1	0.1038
		3	-0.150422		3	0.1438		3	0.0613599							6	1	0.1224
		4	-0.112607		4	0.169		4	0.0878378								2	0.1137
		5	-0.115722		5	0.2265		5	0.0710572								3	0.101
		6	-0.0439788		6	0.227		6	-0.00326264								4	0.088
		7	-0.0863759		7	0.137		7	0.0410959							7	1	0.3283
		8	-0.0491432		8	0.216218		8	0.0542373								2	0.2566
																	3	0.174
																	4	0.2195
																	5	0.16
																	6	0.2116
																	7	0.24504
																	8	0.138
																	9	0.1399
																	10	0.233
																	11	0.1422

## Sheet: Fig.3c
	[Glucose]
	control						A2BR-Astro-KD
	Bay 60			Bay 60 + CytB			Bay 60			Bay 60 + CytB
	n (sample)	n (cell)	value	n (sample)	n (cell)	value	n (sample)	n (cell)	value	n (sample)	n (cell)	value
	1	1	2.7107e-05	1	1	0.00873706	1	1	-0.000771448	1	1	0.0010558
		2	8.34719e-05		2	0.0127896		2	-0.000647596		2	0.00139017
		3	-4.33563e-05		3	0.0108029		3	-0.000748323		3	0.000770994
		4	9.46633e-05		4	0.0058536		4	-0.00109498		4	0.00127232
		5	2.94177e-05		5	0.00707141		5	-0.000768821		5	7.70506e-05
		6	-6.71287e-05		6	0.0149034		6	-0.000564577		6	0.000950534
		7	-7.71741e-05		7	0.0153539		7	-0.000886661		7	0.000923403
		8	-2.71548e-05		8	0.0122036		8	-0.000458291		8	0.00420847
		9	1.36967e-05		9	0.0113004		9	-0.000927384		9	0.00113866
		10	1.59264e-05		10	0.00910112		10	-0.000511056		10	0.000726469
		11	0.000109094		11	0.00822477		11	-0.00121894		11	0.00102643
		12	1.44142e-05		12	0.0105765		12	-0.000687586		12	0.00126841
		13	-0.00012456		13	0.0204504		13	-0.000422169		13	0.00119092
		14	-0.000102039		14	0.0167527		14	-0.000746756		14	0.00123074
		15	9.23934e-05		15	0.0173032	2	1	-0.000330197	2	1	0.00286415
		16	-0.000152712		16	0.0190022		2	-0.000691746		2	0.00334848
	2	1	0.000149293	2	1	0.0221982		3	-0.000631782		3	0.00197027
		2	-1.54441e-05		2	0.0148108		4	-0.000517955		4	0.00127628
		3	-7.57223e-05		3	0.0165781		5	-0.000531838		5	0.000970672
		4	-8.8648e-05		4	0.0196639		6	-0.000445903		6	0.00155108
		5	0.000209604		5	0.0149279		7	-0.000870122		7	0.00113734
		6	0.000249997		6	0.00780039		8	-0.000582653		8	0.00101148
		7	0.000165689		7	0.00806751		9	-0.000561532		9	0.00124351
		8	-0.000138421		8	0.0238329		10	-0.00116274		10	0.00154003
		9	-0.00013289		9	0.00764705	3	1	-0.000117336	3	1	0.00222187
		10	-3.62178e-05		10	0.0141011		2	-0.000136917		2	0.000622002
		11	2.41333e-08		11	0.0159383		3	-0.000175266		3	0.000907927
	3	1	0.000210048	3	1	0.00919558		4	-0.0001884		4	0.00179859
		2	4.93642e-05		2	0.00213492		5	-0.000250421		5	0.00102624
		3	2.76035e-05		3	0.00198584		6	-0.000220196		6	0.000522193
		4	-3.89604e-05		4	0.00578618		7	-9.34595e-05		7	0.000691851
		5	6.73788e-05		5	0.00187842		8	-7.83324e-05		8	0.000869126
		6	1.21647e-05		6	0.000311771		9	-0.000218988		9	0.00251822
		7	-1.21154e-05		7	0.00632426		10	-0.000135375		10	0.001242
		8	7.17851e-05		8	0.00265402		11	-0.000164369		11	0.001242
		9	2.32791e-05		9	0.00329106
		10	3.92534e-05		10	0.00448829
		11	0.000149816		11	0.000851589
		12	3.95984e-05		12	0.00109663
		13	2.2887e-05		13	0.00475498
		14	5.09306e-05		14	0.00344258

## Sheet: Fig.3d
	NADH:NAD+ ratio
	control			ATP			ADO			ADO + ZM241385
	n (sample)	n (cell)	value	n (sample)	n (cell)	value	n (sample)	n (cell)	value	n (sample)	n (cell)	value
	1	1	0.000746608	1	1	0.01437	1	1	0.01475	1	1	0.02914
		2	0.00435		2	0.01713		2	0.01326		2	0.04184
		3	0.00954		3	0.01218		3	0.01779		3	-0.01725
		4	0.000746608		4	0.02127		4	0.03224		4	0.02085
		5	0.00435		5	0.02516		5	0.01428		5	-0.01587
		6	0.00954		6	0.01546		6	-0.01479		6	0.03884
		7	0.00877		7	0.02082		7	0.0143		7	0.03207
		8	0.00302		8	0.01343		8	0.0156		8	0.0181
		9	0.000298897		9	0.01603		9	0.01297		9	-0.02193
	2	1	0.00196	2	1	0.04843	2	1	0.06367	2	1	-0.03807
		2	0.00579		2	0.04244		2	0.04136		2	-0.02661
		3	0.00431		3	0.02483		3	0.02917		3	-0.01989
		4	0.00256		4	0.03811		4	0.05827		4	-0.02616
		5	0.00279		5	0.0369		5	0.03492		5	-0.0268
		6	0.00266		6	0.03141		6	0.03973		6	-0.01866
		7	0.00488		7	0.0317		7	0.04564		7	-0.03133
		8	5.96046e-08		8	0.02205		8	0.03895		8	-0.01158
		9	0.000783771		9	0.0321		9	0.02837		9	-0.01007
	3	1	-0.0024	3	1	0.02198	3	1	0.02843		10	-0.02165
		2	0.000949219		2	0.02664		2	0.02771	3	1	-0.00618
		3	0.00858		3	0.02368		3	0.02961		2	0.00505
		4	0.00133		4	0.03628		4	0.04175		3	-0.00733
		5	-0.00398		5	0.03432		5	0.0334		4	-0.01317
		6	-0.00331		6	0.04523		6	0.02944		5	-0.00808
		7	-0.00433		7	0.02382		7	0.02744		6	-0.00696
		8	-0.003		8	0.02155		8	0.0179		7	-0.00783
		9	-0.01212		9	0.02696		9	0.02035		8	-0.00425
		10	-0.00309		10	0.02276		10	0.02571		9	-0.01953
	4	1	-0.00123				4	1	0.02616	4	1	-0.00769
		2	-0.00527					2	0.02063		2	-0.02218
		3	-0.00176					3	0.01304		3	0.01172
		4	0.00199					4	0.01721		4	0.00647
		5	-0.00141					5	0.01433		5	-0.01246
		6	-0.000855914					6	0.00911		6	-0.01865
		7	0.00114					7	0.01006		7	0.00541
		8	0.000356283					8	0.01378		8	0.00892
	5	1	0.00254				5	1	0.02701		9	-0.00606
		2	0.00489					2	0.03289		10	-0.00819
		3	-0.00147					3	0.03621		11	0.01231
		4	0.00739					4	0.02435		12	-0.01617
		5	0.000945357					5	0.03282		13	-0.02528
		6	0.0031					6	0.02878		14	0.00834
		7	0.000867735					7	0.017		15	-0.00856
		8	0.000201252					8	0.01984		16	-0.00609
		9	0.00223					9	0.02891		17	0.0128
		10	0.0023					10	0.01526		18	-0.01228
		11	0.00182					11	0.01584		19	-0.00901
		12	0.00174					12	0.05759		20	-0.00898
		13	0.00414					13	0.02191		21	0.00664
		14	0.00407					14	0.02738	5	1	0.02372
		15	0.00245					15	0.03091		2	0.01424
		16	0.00144					16	0.02546		3	-0.01108
		17	-0.000794254					17	0.02007		4	0.02255
		18	0.0028					18	0.03686		5	0.0104
		19	0.000936271					19	0.02789		6	0.00656
		20	0.00251					20	0.02723		7	0.01269
		21	0.00302					21	0.02699		8	0.01537
	6	1	0.00229				6	1	0.01333		9	0.00885
		2	0.00259					2	0.02046		10	0.0043
		3	0.00212					3	0.01046		11	-0.01131
		4	-0.00108					4	0.00761		12	0.00757
		5	0.00233					5	0.00653
		6	0.00497					6	0.01036
		7	0.00822					7	0.00778
		8	0.0077					8	0.00931
		9	0.00772					9	0.02472
		10	0.00949					10	0.01073
		11	0.00707					11	0.00672
		12	0.00539					12	0.01296
		13	0.00537					13	0.00884
							7	1	0.01437
								2	0.01713
								3	0.01218
								4	0.02127
								5	0.02516
								6	0.01546
								7	0.02082
								8	0.01343
								9	0.01603
							8	1	0.09843
								2	0.06244
								3	0.02483
								4	0.07811
								5	0.0469
								6	0.05141
								7	0.0517
								8	0.05205
								9	0.0321
								10	0.04198
								11	0.04664
							9	1	0.02368
								2	0.03628
								3	0.03432
								4	0.04523
								5	0.04382
								6	0.02155
								7	0.02696
								8	0.03276

## Sheet: Fig.3f
	Lactate release (% change)
	n	baseline	vehicle	oxamate	ZM241385	PSB 603
	1	7.63	-8.06	-85.6	-59.26	-53.85
	2	-4.61	-13.52	-82.47	-77.65	-75.12
	3	-11.51	-15.37	-84.83	-81.37	-54.71
	4	-3.04	-7.14	-92.14	-86.31	-61.23
	5	-4.64	-2.82	-100	-52.24
	6			-90.29	-49.22
	7				-100
	8				-64.045
	9				-71.36

[truncated: 14 more sheets: Fig.3g, Fig.3h, Fig.3i, Fig.3l, Fig.4b, Fig.4c, Fig.4e, Fig.4f, Fig.4g, Fig.4h, Fig.5c, Fig.5d, Fig.5f, Fig.5i]
