# Supplementary material for: Adenosine signalling to astrocytes coordinates brain metabolism and function
Source: Nature. 2024 Jul 3;632(8023):139–46. doi: 10.1038/s41586-024-07611-w (PMC11291286; doi:10.1038/s41586-024-07611-w)
Supplement: Supplementary file 6 — Source Data Extended Data Fig. 1–9 [file 41586_2024_7611_MOESM6_ESM.xlsx]

## Sheet: Extended Data Fig.1e
	PKA
	no stim.			SC stim.			SC stim. / GluR block			SC stim. / TTX
	n (sample)	n (cell)	value	n (sample)	n (cell)	value	n (sample)	n (cell)	value	n (sample)	n (cell)	value
	1	1	-0.07153	1	1	0.0678	1	1	0.16478	1	1	-0.34692
		2	-0.07312		2	0.12		2	0.09398		2	-0.12833
		3	-0.04752		3	0.09353		3	0.10067		3	-0.16345
		4	0.0014		4	0.12941		4	0.11037		4	-0.231
		5	-0.05634		5	0.14901		5	0.1562		5	0.0189
		6	-0.00978		6	0.1547		6	0.0994		6	0.02986
		7	0.00492		7	0.16954		7	0.12169		7	0.1355
	2	1	-0.00679		8	0.19711	2	1	0.12695		8	-0.13
		2	-0.00134	2	1	0.10625		2	0.19815		9	0.0308
		3	0.00359		2	0.13576		3	0.14361		10	-0.0442
		4	-0.01936		3	0.09723		4	0.19751	2	1	0.109
		5	0.00622		4	0.2067		5	0.24508		2	0.0116
	3	1	0.00104		5	0.19985		6	0.14362		3	0.029
		2	0.000995785		6	0.10887	3	1	0.180167		4	-0.259
		3	0.00136	3	1	0.18489		2	0.141313		5	0.03252
					2	0.2762		3	0.16255		6	-0.257
					3	0.1976		4	0.133009		7	0.0351
					4	0.1547		5	0.200689	3	1	-0.0185
					5	0.131		6	0.180879		2	0.0564
					6	0.2364		7	0.113402		3	0.0702
					7	0.2855					4	0.052
					8	0.1					5	0.0458
				4	1	0.19				4	1	0.0993
					2	0.3015					2	0.0547
					3	0.235					3	-0.20129
					4	0.1528					4	0.0853
					5	0.335					5	0.0727
					6	0.144					6	0.121
				5	1	0.1038					7	0.019
				6	1	0.1224					8	0.068
					2	0.1137					9	-0.056
					3	0.101					10	0.0614
					4	0.088					11	0.079
				7	1	0.3283					12	0.0299
					2	0.2566
					3	0.174
					4	0.2195
					5	0.16
					6	0.2116
					7	0.24504
					8	0.138
					9	0.1399
					10	0.233
					11	0.1422

## Sheet: Extended Data Fig.2d
	[cAMP]
	control			ATP			ATP + SQ22536			ATP + PPADS			ATP + MRS2179			ATP + MRS2500			ATP in 0 Ca2+			ADP			forskolin
	n (sample)	n (cell)	value	n (sample)	n (cell)	value	n (sample)	n (cell)	value	n (sample)	n (cell)	value	n (sample)	n (cell)	value	n (sample)	n (cell)	value	n (sample)	n (cell)	value	n (sample)	n (cell)	value	n (sample)	n (cell)	value
	1	1	0.0114922	1	1	0.526619	1	1	0.00672178	1	1	0.517548	1	1	0.315627	1	1	0.276653	1	1	0.325804	1	1	0.203857	1	1	0.111587
		2	0.00107987		2	0.29174		2	0.00997581		2	0.250806		2	0.752271		2	0.403336		2	0.416207		2	0.0309781		2	0.089934
		3	0.0159725		3	0.0875243		3	0.00126312		3	0.0978281		3	0.50028		3	0.308203		3	0.352024		3	0.199777		3	0.0703067
		4	0.00534753		4	0.158435		4	0.0108822		4	0.149469		4	0.126164		4	0.235082		4	0.0914086		4	0.113735		4	0.0619383
		5	0.00397508		5	0.248575		5	0.00839365		5	0.219524		5	0.63848		5	0.272364		5	0.176058		5	0.0944734		5	0.0649594
		6	0.0035999		6	0.249244		6	0.00500154		6	0.235012	2	1	0.242916		6	0.166754		6	0.100558		6	0.0672303		6	0.0887087
		7	-0.000164313		7	0.259132		7	0.00950647		7	0.2448		2	0.377486		7	0.163866		7	0.147713		7	0.0756561		7	0.423783
		8	0.00298152	2	1	0.273749		8	0.00956436	2	1	0.179101		3	0.418403	2	1	0.207098	2	1	0.117572		8	0.04326		8	0.0824644
	2	1	0.00126737		2	0.208637		9	0.0232452		2	0.124264		4	0.081428		2	0.205601		2	0.305634		9	0.0901133		9	0.084976
		2	-0.00591218		3	0.190393		10	0.0208714		3	0.112588		5	0.0142721		3	0.172841		3	0.201327		10	0.0557044	2	1	0.0823585
		3	0.00113334		4	0.111451	2	1	0.00122299		4	0.0631217		6	0.054805		4	0.45843		4	0.103889		11	0.0727679		2	0.0716904
		4	0.00140718		5	0.0986168		2	0.00752879		5	0.0494304	3	1	0.036714		5	0.481159		5	0.108072		12	0.0885007		3	0.0745655
		5	-0.00203054		6	0.277464		3	0.00872445		6	0.241074		2	0.0529655		6	0.425938		6	0.133434	2	1	0.145563		4	0.056169
		6	-0.000549614		7	0.190568		4	0.00804339		7	0.125834		3	0.0457163		7	0.504443		7	0.0981901		2	0.239902		5	0.0405903
		7	-0.00246967	3	1	0.310655		5	0.0070317					4	0.0460789		8	0.343168		8	0.108422		3	0.0935128		6	0.0587682
		8	0.00439535		2	0.764785		6	0.00311353								9	0.259878		9	0.0918143		4	0.193296		7	0.0943042
	3	1	0.0018677		3	0.492401		7	-0.00754597								10	0.302432	3	1	0.32939		5	0.160322	3	1	0.0735858
		2	-0.000165313		4	0.226105	3	1	0.00926401								11	0.174062		2	0.172546		6	0.122822		2	0.0600486
		3	5.85914e-05		5	0.702281		2	0.0162632								12	0.170269		3	0.184852		7	0.114551		3	0.0972686
		4	-0.00867766		6	0.313805		3	0.0267175								13	0.221448		4	0.485388		8	0.0627095		4	0.0818354
		5	-0.0122531		7	0.422941		4	0.0216425								14	0.368129		5	0.241253	3	1	0.0941573		5	0.119582
		6	0.0102036		8	0.460249		5	0.0321957								15	0.06503		6	0.102169		2	0.144847		6	0.0751641
		7	0.0189933	4	1	0.0664457		6	0.014127								16	0.0707847		7	0.27194		3	0.241388		7	0.0646385
		8	0.0178486		2	0.0168225		7	0.0136476							3	1	0.121768		8	0.24633		4	0.0902693		8	0.172212
		9	0.00406057		3	0.0623952	4	1	0.0318493								2	0.180873		9	0.258893		5	0.195182		9	0.168084
		10	0.00374731		4	0.0288695		2	0.0175581								3	0.183762		10	0.265149		6	0.160737		10	0.198297
		11	-0.00213103		5	0.0461673		3	0.027935								4	0.191316	4	1	0.175085		7	0.118496	4	1	0.0998538
		12	-0.00282861		6	0.0426544		4	0.0213756								5	0.266958		2	0.109008		8	0.113789		2	0.0732595
		13	-0.00742556		7	0.0430289		5	0.0273716							4	1	0.19819		3	0.165914	4	1	0.211098		3	0.0472994
		14	-0.00448344	5	1	0.31131		6	0.0819912								2	0.08747		4	0.137461		2	0.0337944		4	0.0523634
	4	1	0.0077283		2	0.384582		7	0.0199951								3	0.288272					3	0.19988		5	0.0490132
		2	-0.0119822		3	0.280161		8	0.0283995								4	0.198306					4	0.116533		6	0.0919804
		3	0.0162257		4	0.285861		9	0.00709418								5	0.225543					5	0.0881374		7	0.0952545
		4	-0.00120728		5	0.272413	5	1	0.00989062								6	0.290284					6	0.0649795	5	1	0.0965652
		5	-0.000760811		6	0.168136		2	0.02256								7	0.107521					7	0.0710963		2	0.0771971
		6	-0.00508648		7	0.208365		3	0.0236989								8	0.315469					8	0.0441501		3	0.107759
		7	0.00341725		8	0.212515		4	0.0292222								9	0.149068					9	0.092688		4	0.129146
	5	1	-0.00138927		9	0.187703		5	0.0250364														10	0.0637202		5	0.108958
		2	-0.00213985		10	0.161544		6	0.0216421																	6	0.242124
		3	0.00560478	6	1	0.406916		7	0.0239536																	7	0.162855
		4	-0.000956535		2	0.402771		8	0.0233703																	8	0.123162
		5	-0.000986695		3	0.40341																			6	1	0.123646
		6	0.00102829		4	0.53081																				2	0.115299
		7	-0.000678072		5	0.336592																				3	0.208277
		8	-0.00112092	7	1	0.213128																				4	0.147516
		9	-0.00321502		2	0.297248																				5	0.123957
	6	1	-0.00085032		3	0.238042																				6	0.0715452
		2	-0.00116992		4	0.219543																				7	0.0739892
		3	0.000211398		5	0.302206																				8	0.0930463
		4	-0.000607679		6	0.560598																				9	0.0535199
		5	-0.00606614		7	0.0992986																				10	0.0912682
		6	-0.00392642		8	0.109194																				11	0.115919
		7	-0.0072738		9	0.162937
		8	-0.0133238		10	0.186991
		9	-0.00190613		11	0.237233
	7	1	4.47035e-08	8	1	0.248666
		2	0.00156936		2	0.336994
		3	-0.00471915		3	0.256658
		4	-0.00266679		4	0.151762
		5	-0.00471871		5	0.265297
		6	-0.000286424		6	0.249765
	8	1	0.0015624		7	0.272333
		2	-0.00361924		8	0.366378
		3	-0.00660957		9	0.128459
		4	-0.00363131		10	0.500992
		5	0.00426266		11	0.230569
		6	-0.000731158	9	1	0.451183
		7	-0.00258222		2	0.173479
					3	0.213748
					4	0.135997
					5	0.171987
					6	0.134694
					7	0.318399
					8	0.180959
					9	0.115175
					10	0.109197
					11	0.134884
					12	0.0982359
				10	1	0.105373
					2	0.0958738
					3	0.342548
					4	0.196814
				11	1	0.211181
					2	0.595287
					3	0.665373
					4	0.0468379
					5	0.313445
					6	0.100506
					7	0.148632
					8	0.20057
					9	0.204266
				12	1	0.164128
					2	0.124234
					3	0.172652
					4	0.311489
					5	0.301508
					6	0.131282
					7	0.14271
				13	1	0.179514
					2	0.0574517
					3	0.0700861
					4	0.0642647
					5	0.0564038
					6	0.0641126
					7	0.118641
					8	0.12136

## Sheet: Extended Data Fig.2e
	PKA
	control			ATP
	n (sample)	n (cell)	value	n (sample)	n (cell)	value
	1	1	0.01149	1	1	0.08425
		2	0.00108		2	0.12046
		3	0.01597		3	0.05177
		4	0.00535		4	0.04445
		5	0.00398		5	0.04089
		6	0.0036		6	0.03708
		7	-0.000164313		7	0.0301
		8	0.00298		8	0.01562
		9	0.00127		9	0.03885
	2	1	-0.00591	2	1	0.0344
		2	0.00113		2	0.03903
		3	0.00141		3	0.02029
		4	-0.00203		4	0.03231
		5	-0.000549614		5	0.03186
		6	-0.00247		6	0.04059
	3	1	-0.00605035	3	1	0.0993592
		2	-0.0109303		2	0.0965794
		3	0.00555797		3	0.0501543
		4	-0.00597962		4	0.0338276
		5	-0.0105908		5	0.0379506
		6	-0.0140438		6	0.0356359
		7	-0.00969533		7	0.01275
	4	1	-0.0042487	4	1	0.014802
		2	-0.00730382		2	0.0404319
		3	0.0114337		3	0.039731
		4	-0.00650458		4	0.0368233
		5	-0.00479845		5	0.0230068
		6	-0.0081014		6	0.034361
		7	-0.00460629		7	0.0288714
		8	-0.00510875		8	0.0384485
	5	1	-0.00754393	5	1	0.0686813
		2	-0.00350246		2	0.036852
		3	-0.00391355		3	0.0931718
		4	-0.0123415		4	0.106266
		5	0.00301321		5	0.0917364
		6	0.00675132		6	0.0566188
		7	0.00646876		7	0.049594
		8	0.00315542		8	0.0430135
		9	0.00794455		9	0.0744196
		10	0.00538242		10	0.0710801

## Sheet: Extended Data Fig.3c
	PKA
	ADO			ADO + ZM241385			ADO after wash			ADO + H89
	n (sample)	n (cell)	value	n (sample)	n (cell)	value	n (sample)	n (cell)	value	n (sample)	n (cell)	value
	1	1	0.12238	1	1	-0.01174	1	1	0.10166	1	1	0.00681
		2	0.13404		2	-0.01421		2	0.05099		2	-0.00412
		3	0.08924		3	-0.01155		3	0.06175		3	-0.00864
		4	0.07604		4	-0.01092		4	0.09326	2	1	0.00282
	2	1	0.07433	2	1	-0.0197	2	1	0.13391		2	0.00506
		2	0.07268		2	-0.01915		2	0.15092		3	-0.01051
		3	0.05224		3	-0.01686		3	0.11154		4	-0.00483
		4	0.04715		4	-0.01446		4	0.10162		5	0.00755
	3	1	0.08217	3	1	-0.0261	3	1	0.07721		6	0.01037
		2	0.0755		2	-0.01911		2	0.11657		7	0.00888
		3	0.07604		3	-0.02457		3	0.07423		8	-0.00843
		4	0.05628		4	0.01593		4	0.13335		9	-0.00551
		5	0.06779		5	-0.02995		5	0.08866		10	0.00276
		6	0.06305		6	-0.01348		6	0.0974		11	0.00335
	4	1	0.07508								12	0.00644
		2	0.02786								13	0.0043
		3	0.01763							3	1	-0.00207
		4	0.02832								2	-0.02848
		5	0.01415								3	0.01529
		6	0.02681								4	0.0088
		7	0.02455								5	-0.0132
		8	0.04624								6	0.01709
		9	0.03164								7	-0.01491
		10	0.06608								8	0.01381
		11	0.07672								9	0.01391
		12	0.02287								10	0.00948
		13	0.03403								11	0.01197
		14	0.01513								12	0.00492
		15	0.04539								13	0.00907
		16	0.03097								14	0.00367
	5	1	0.05569								15	-0.00489
		2	0.0436								16	0.0133
		4	0.03358								17	-0.00371
	6	1	0.11955
		2	0.06022
		3	0.04006
		4	0.05189
		5	0.07661
		6	0.05341
		7	0.03321
		8	0.02767
		9	0.01463
		10	0.03696
		11	0.07985
		12	0.03112
		13	0.02547
	7	1	0.02058
		2	0.04443
		3	0.0462
		4	0.10039
		5	0.06611
		6	0.0892
		7	0.09687
	8	1	0.13026
		2	0.13939
		3	0.09754
		4	0.10208
		5	0.06486
		6	0.10804
		7	0.05322
		8	0.14141
		9	0.09178
		10	0.09401

## Sheet: Extended Data Fig.4a
	[Glucose]
	control			CytB			CytB + ATP			CytB + ADO
	n (sample)	n (cell)	value	n (sample)	n (cell)	value	n (sample)	n (cell)	value	n (sample)	n (cell)	value
	1	1	0.000595	1	1	0.0014767	1	1	0.0154042	1	1	0.00328184
		2	0.000601507		2	0.00107074		2	0.015405		2	0.00269789
		3	0.000190313		3	0.00116789		3	0.0125121		3	0.00360665
		4	0.000375491		4	0.00110709		4	0.00723299		4	0.00311454
		5	0.000109889		5	0.000596804		5	0.00528649		5	0.00337498
		6	2.87033e-05		6	0.00122037		6	0.00397081		6	0.00485573
		7	0.000241137		7	0.000962207		7	0.00357996		7	0.00243914
		8	-0.00114		8	0.000523948		8	0.00239995		8	0.00344022
		9	-0.000554654		9	0.000599038		9	0.00418328		9	0.00331176
		10	5.01396e-05		10	0.000969422		10	0.00777499		10	0.00304383
	2	1	-0.000150718	2	1	0.000801922	2	1	0.00831209		11	0.00332441
		2	0.000742246		2	0.00101547		2	0.00599377		12	0.00259235
		3	-0.000327487		3	0.00101012		3	0.00634183	2	1	0.00365235
		4	-0.000451348		4	0.000941066		4	0.00569697		2	0.00315646
		5	0.000117087		5	0.00148815		5	0.0072261		3	0.00376314
		6	-5.91113e-05		6	0.000919069		6	0.00605219		4	0.00316766
		7	0.000171471		7	0.00074329		7	0.00692741		5	0.00319235
		8	0.00054455		8	0.00086628		8	0.00882286		6	0.00299563
		9	7.33374e-05		9	0.00097317		9	0.00692165		7	0.00327942
		10	0.0013		10	0.000956367		10	0.0145594		8	0.00326484
	3	1	0.00109	3	1	0.00080903	3	1	0.000307116	3	1	0.00312603
		2	0.00127		2	0.000766736		2	0.0117184		2	0.00316254
		3	0.000434155		3	0.000669209		3	0.012041		3	0.00342474
		4	0.00115		4	0.00106208		4	0.0101132		4	0.00344752
		5	0.00102		5	0.000956604		5	0.0103541		5	0.00340782
		6	0.000919849		6	0.000644684		6	0.00253823		6	0.0033097
		7	0.00112		7	0.00134489		7	0.00472509		7	0.00390177
		8	0.00104		8	0.000901199		8	0.00829457		8	0.00456691
		9	0.000333054		9	0.000513059		9	0.0100624		9	0.00390904
	4	1	8.21984e-05	4	1	0.000775292	4	1	0.0103336		10	0.00251814
		2	-1.88558e-05		2	0.000739452		2	0.0104787		11	0.00352275
		3	-0.000161767		3	0.000110443		3	0.00172373		12	0.00313132
		4	0.000108795		4	0.000229925		4	0.00196716		13	0.00346869
		5	8.87931e-05		5	0.000207492		5	0.00155308		14	0.00262293
		6	3.00326e-05		6	0.000151219		6	0.00122852		15	0.00281485
		7	0.000109765		7	0.000200267		7	0.00121878	4	1	0.00397537
	5	1	-7.97345e-05	5	1	0.00026425	5	1	0.00192228		2	0.00297762
		2	0.000123498		2	0.00228614		2	0.00578901		3	0.00265721
		3	-6.75431e-05		3	0.00135848		3	0.0030195		4	0.00226929
		4	0.000117865		4	0.00206741		4	0.00414156		5	0.00113007
		5	0.000227882		5	0.00150419		5	0.0035495		6	0.001088
		6	0.000204213		6	0.00126994		6	0.00266898		7	0.00140206
		7	-7.22277e-05		7	0.00156642		7	0.00408252		8	0.00120831
		8	-0.00017719		8	0.00173293		8	0.00462909		9	0.00113087
		9	6.27134e-05		9	0.00168775		9	0.00402814		10	0.00140272
	6	1	0.000343628	6	1	0.000327226					11	0.00140656
		2	0.000223575		2	0.000224196					12	0.00113057
		3	0.000301462		3	0.000160111					13	0.000987127
		4	-0.000189128		4	0.000210146					14	0.000992214
		5	-4.32613e-05		5	0.000208719				5	1	0.00825164
		6	0.000410046		6	-0.000175393					2	0.00934762
		7	0.000183326		7	0.000528989					3	0.00873816
		8	0.000471956		8	0.000122661					4	0.00962844
		9	-0.00016457		9	0.000276261					5	0.00688145
		10	0.000241946		10	0.00029473					6	0.00951601
		11	0.000207146		11	0.000552504					7	0.00823427
		12	6.49963e-05		12	5.40688e-05					8	0.00910111
	7	1	0.000403043	7	1	0.000121318					9	0.0101819
		2	0.000230851		2	5.12602e-05					10	0.0101888
		3	0.000293253		3	0.000127548					11	0.00900694
		4	0.000358574		4	0.000346021					12	0.0115891
		5	0.000408679		5	0.000457359					13	0.00966736
		6	0.000342034		6	0.000301333					14	0.00648925
		7	0.000484993		7	0.000360531					15	0.00627036
		8	0.000175295		8	0.000419873					16	0.00307023
	8	1	0.000270439	8	1	0.000312933					17	0.00471736
		2	6.24131e-05		2	0.000217945					18	0.00345729
		3	5.46012e-05		3	0.000342684				6	1	0.00561563
		4	-0.000142773		4	0.000428996					2	0.00635958
		5	-0.000332662		5	0.00025028					3	0.0153306
		6	-9.35686e-05		6	0.000367893					4	0.0154663
		7	-0.000499056		7	0.000252592					5	0.0192847
		8	8.40237e-06		8	0.000107173					6	0.0214774
		9	-0.000145098		9	0.000529909					7	0.018131
		10	4.49911e-05		10	0.000324399					8	0.0181059
		11	-0.000164103		11	0.000361851					9	0.0193731
		12	-0.000434164		12	0.000678032					10	0.0164383
		13	-0.000203494		13	0.00073788				7	1	0.0184669
		14	5.69375e-05		14	0.000392912					2	0.0170309
	9	1	0.000390631	9	1	0.000413377					3	0.0156326
		2	-6.81985e-05		2	0.000313447					4	0.0103272
		3	3.63736e-05		3	0.000604492					5	0.0115258
		4	-0.000191845		4	0.000257447					6	0.0152623
		5	3.95179e-05		5	0.000426524					7	0.0125562
		6	2.02341e-05		6	7.10892e-05					8	0.0112873
		7	0.000136113		7	0.000314308					9	0.0154525
		8	-1.46172e-05		8	0.000311728					10	0.0172848
		9	1.93761e-05		9	0.000405546					11	0.0127878
		10	-0.000148808		10	0.000295052					12	0.0108329
		11	-0.00018573		11	0.000440715					13	0.0124155
		12	0.000254287		12	0.000375006				8	1	0.00929477
		13	-0.000483051		13	0.00038824					2	0.0144198
		14	0.000194284		14	0.000211639					3	0.0195503
	10	1	5.00852e-05	10	1	0.000198064					4	0.0137878
		2	0.000621598		2	0.00102408					5	0.0113754
		3	0.000447317		3	0.00117049					6	0.0169052
		4	0.000316124		4	0.000976308					7	0.0175152
		5	0.000108545		5	0.00120721					8	0.0157006
		6	0.000214342		6	0.000952361					9	0.0128645
		7	5.38122e-05		7	0.00127135
		8	0.000424677		8	0.00122217
		9	0.00032653		9	0.0010687
		10	0.000179659		10	0.00103664
		11	0.000207882		11	0.000856828
		12	5.88437e-05		12	0.00107861
		13	8.50487e-05		13	0.001539
		14	0.000193849		14	0.00143663
		15	-0.00051309		15	0.000718866
		16	-0.000560122		16	0.000713148
		17	-0.000242315		17	0.000133639
	11	1	0.000202636	11	1	0.000591841
		2	-8.30399e-05		2	0.000367718
		3	-1.96135e-05		3	0.000602306
		4	0.000134388		4	0.000762896
		5	-0.000513901		5	0.00108175
		6	0.000144723		6	0.00129407
		7	-0.000399208		7	0.0019885
		8	-0.000730932		8	0.00282083
		9	7.05229e-05		9	0.0028508
		10	0.000112694		10	0.00174748
	12	1	4.44917e-05	12	1	0.00244328
		2	-5.57934e-05		2	0.00165483
		3	0.000162539		3	0.00205823
		4	-0.000110222		4	0.00188766
		5	-1.76968e-05		5	0.00125789
		6	-8.32583e-05		6	0.00247392
		7	8.24156e-05		7	0.00271476
		8	-0.000271556		8	0.00334847
		9	7.09296e-05		9	0.00230286
		10	4.98982e-05		10	0.00265054
		11	7.88085e-05		11	0.00297843
		12	-9.671e-05		12	0.00328234
	13	1	-4.9447e-06	13	1	0.0036344
		2	2.81469e-05		2	0.00275404
		3	8.38306e-07		3	0.00323967
		4	9.73022e-05		4	0.00272993
		5	3.31862e-05		5	0.00368394
					6	0.00517816
					7	0.0034738
					8	0.0028996
					9	0.00370111
					10	0.00367062
					11	0.00441439
					12	0.00319629

## Sheet: Extended Data Fig.4b
	NADH:NAD+ ratio
	Bay 60-6583			Bay 60-6583 in A2BR-Astro-KD
	n (sample)	n (cell)	value	n (sample)	n (cell)	value
	1	1	0.03426	1	1	-0.0046701
		2	0.03513		2	0.00796055
		3	0.04473		3	-0.013286
		4	0.03848		4	-0.016243
		5	0.03449		5	-0.0179917
		6	0.05077		6	-0.0144406
		7	0.04209		7	0.0064964
		8	0.03067		8	-0.0160669
	2	1	0.03382		9	-0.00841833
		2	0.03487		10	-0.00963828
		3	0.04421		11	-0.00683098
		4	0.03933		12	-0.00510716
		5	0.03321	2	1	-0.0158801
		6	0.04975		2	-0.0195438
		7	0.04341		3	-0.023611
		8	0.05143		4	-0.0177639
		9	0.05513		5	-0.0103954
		10	0.02866		6	-0.0202505
		11	0.03921		7	-0.012451
		12	0.04464		8	-0.0114097
		13	0.03975		9	-0.0142872
		14	0.03515		10	0.0155039
	3	1	0.0409		11	0.0129874
		2	0.04341		12	0.016627
		3	0.04933		13	0.00959219
		4	0.05234		14	0.00998958
		5	0.02804	3	1	0.0179498
		6	0.04238		2	0.0140373
		7	0.04393		3	0.00823348
		8	0.03883		4	0.0146313
		9	0.03426		5	0.0137453
	4	1	0.03024		6	0.0194124
		2	0.02943		7	-0.024001
		3	0.0344		8	-0.0156246
		4	0.03664		9	0.0128518
		5	0.04429		10	0.0181798
		6	0.03074		11	-0.0103859
		7	0.02158		12	-0.00833743
		8	0.02663		13	0.00969937
		9	0.02512		14	0.00642433
		10	0.02933		15	-0.00460096
		11	0.02244	4	1	0.0064891
					2	-0.0139328
					3	0.0131051
					4	0.0148401
					5	0.004615
					6	0.0157287
					7	0.0122627
					8	0.0121383
					9	0.0182781
					10	0.0098338
					11	0.0142413
					12	0.00626575
					13	0.00541162
				5	1	0.00514279
					2	0.00527379
					3	0.00847994
					4	0.0110632
					5	0.0125791
					6	0.00322005
					7	0.0152603
					8	0.0123471
					9	0.0123471
					10	0.0146369
					11	0.00904423
					12	0.0151619
					13	0.00424571
					14	0.00536467
					15	-0.00466154
				6	1	0.00442528
					2	0.00703296
					3	0.00989648
					4	0.00644581
					5	0.00367741
					6	0.0362934
					7	0.00708689
					8	-0.00894673
					9	0.0108374
					10	0.0469202
					11	-0.00778137
					12	-0.00288536
					13	0.0105257
					14	0.0176238
					15	0.0109444
					16	0.00782203
					17	0.0129904
				7	1	0.0279619
					2	0.0106795
					3	-0.00658605
					4	0.0103306
					5	0.0140748
					6	0.0173102
					7	0.0136231
					8	0.00974444
					9	0.0157828
					10	0.0108597
					11	0.0143801
					12	0.0116489
					13	0.00591469
					14	0.010948
					15	0.0195004
					16	0.00935576
					17	-0.00647758
					18	0.00884652
				8	1	0.00955405
					2	0.00998194
					3	-0.00724274
					4	0.00805845
					5	-0.00732311
					6	0.0124734
					7	-0.00777169
					8	-0.00613312

## Sheet: Extended Data Fig.5b
	Lactate release
	n	ATP, 10 µM	ATP, 30 µM	ATP, 100 µM	ATP + ZM241385	ATP + PPADS	ADO, 10 µM	ADO, 30 µM	ADO, 100 µM	ADO + ZM241385	ADO + H89	ADO + DAB	ADO + DPCPX
	1	8.03787	8.42656	11.7432	-14.4773	11.698	2.89522	6.79782	10.5725	-0.63196	7.61054	8.9368	5.35752
	2	2.08162	7.6264	9.05987	-3.88457	8.67137	4.83646	4.12837	10.8573	-3.27081	5.6911	8.11242	5.81672
	3	4.48419	3.45072	9.44177	-19.1543	4.70681	1.17179	4.62875	6.87792	-1.86361	2.41813	4.16053	10.3931
	4		8.28081	15.395	-4.44167	5.43653	2.28569	5.96072	14.9384	-3.79059	2.49504	3.32986
	5						4.8155	7.28756	18.3595			6.17676
	6						5.22407	3.07226	6.77284			2.63009
	7						7.15163	7.61291	13.4674			-2.14578
	8							6.29464	9.87312			-8.44041
	9							6.61324	10.7681			3.36535
	10							11.0264	10.6892			-2.14189
	11								11.0499

## Sheet: Extended Data Fig.5c
		Release of lactate and adenosine in response to AMPA
		Lactate release			Adenosine release
	time(s)	1	2	3	1	2	3
	5	13.7608	18.8547	5.8	0.160858	1.0576	0.256694
	10	13.4208	19.4701	6.14717	0.206434	0.777742	0.090728
	15	13.2487	19.8034	6.73585	0.308311	0.725675	0.225714
	20	11.8589	18.2265	6.85094	0.316354	0.419785	0.247842
	25	11.42	18.0641	7.02453	0.101877	0.712659	0.101792
	30	9.95267	17.2778	5.97925	0.246649	0.676863	0.274397
	35	8.84251	17.8761	4.13019	-0.107239	0.65083	0.424873
	40	9.92255	17.8504	4.94528	0.329759	0.911162	0.312016
	45	8.95009	15.8333	5.36981	0.514745	0.455581	0.090728
	50	9.72031	14.1368	5.55283	0.47185	0.374227	0.208011
	55	9.43632	11.9829	5.22264	0.689008	0.240807	0.296526
	60	8.24871	12.4444	4.91321	0.176944	0.608526	0.128347
	65	8.80379	12.2051	5.39057	0.24933	0.488122	0.112857
	70	9.08778	10.5598	5.05472	0.294906	0.126912	0.263333
	75	9.91824	10.5256	4.34528	0.36193	0.338432	0.165966
	80	9.77194	8.7265	4.17547	0.455764	0.276603	0.150476
	85	10.4432	9.70513	4.55283	0.126005	0.540189	0.0863023
	90	9.68589	10.6838	4.38868	0.0643432	0.70615	0.294313
	95	6.66523	10.8291	3.65094	-0.345845	0.257078	0.349635
	100	7.13425	5.82479	4.43774	0.163539	-0.380735	0.150476
	105	6.78571	2.87179	3.3	0.412869	-0.348194	0.365125
	110	6.72978	2.79487	2.92264	0.308311	0.182232	0.30759
	115	7.7969	1.68376	3.06981	0.707775	-0.156199	-0.00442576
	120	6.39845	2.05128	3.81509	0.198391	0.0065083	0.358486
	125	6.74699	1.6453	2.40189	0.294906	-0.139928	0.309803
	130	5.27108	1.07692	1.97925	0.359249	-0.283111	0.16154
	135	6.10155	-0.559829	3.20755	0.262735	-0.208266	0.26112
	140	7.24613	-1.21368	3.3717	0.281501	-0.0846079	0.0818765
	145	6.09725	-0.82906	3.0566	0.187668	-0.0715913	0.256694
	150	6.20912	-2.05556	2.00755	0.466488	-0.0911162	0.300952
	155	5.33563	-2.19658	2.26226	0.378016	-0.169216	0.16154
	160	5.92083	-3.69658	3.40377	0.310992	-0.123658	0.16154
	165	6.05852	-4.26923	4.47925	0.544236	-0.403514	0.258907
	170	5.36575	-3.51282	3.64717	0.297587	0.0390498	0.327506
	175	6.0327	-3.40598	2.69245	0.485255	0.0976245	0.243417
	180	4.75043	-1.36752	2.57358	0.184987	0.315652	0.24563
	185	4.86661	-1.12821	2.7434	0.155496	0.247315	0.0685992
	190	3.18847	-1.56838	2.61509	0.284182	0.126912	0.101792
	195	1.85886	-0.811966	3.2434	0.0697051	0.201757	0.0818765
	200	1.97504	-1.48718	4.50189	0.442359	0.0162707	0.258907
	205	1.0284	-0.713675	2.99057	0.206434	-0.201757	0.256694
	210	1.97504	-0.619658	1.77547	0.364611	0.104133	0.250055
	215	1.26506	-1.83761	2.03208	0.131367	-0.126912	0.0840894
	220	1.96213	-1.25214	2.30943	0.260054	0.0813537	0.174817
	225	0.972461	-2.03846	2.15849	0.075067	0.0943703	0.232352
	230	1.41566	-1.66239	2.10755	0.0160858	0.0325415	0.216862
	235	1.39415	-1.31624	2.1717	0.442359	0.087862	-0.0619606
	240	0.163511	-0.824786	0.915094	0.22252	-0.120404	-0.0575349
	245	0.477625	0.816239	2.33774	0.36193	-0.0618288	0.0464705
	250	0	0	0	0	0	0
	255	0.709983	0.320513	-0.366038	0.206434	-0.205011	0.179243
	260	-0.055938	0.991453	1.40566	0.281501	-0.247315	0.250055
	265	0.765921	1.52991	0.430189	0.144772	-0.175724	0.0531091
	270	2.50861	3.13248	2.94151	0.461126	-0.0553205	0.106218
	275	3.95869	4.45299	5.70189	0.33244	0.110641	0.398318
	280	7.80551	7.05983	5.76038	0.557641	0.0390498	0.371764
	285	10.7444	10.0256	8.17358	0.262735	0.341686	0.380615
	290	15.099	11.8504	9.41698	-0.0697051	0.0423039	0.123921
	295	18.0293	15.1838	16.517	0.225201	0.0683371	0.17703
	300	25.7917	17.6368	21.7585	0.659517	0.423039	0.278823
	305	34.0878	18.2991	26.166	1.24933	-0.338432	0.258907
	310	41.1188	18.8333	32.666	0.9437	0.0553205	0.256694
	315	50.2065	21.1239	40.7245	1.84718	0.289619	0.325293
	320	55.6196	24.6154	48.2	1.67292	0.494631	0.688205
	325	60.6756	26.3333	54.5623	1.69169	0.725675	0.913919
	330	66.4415	29.547	60.8679	2.0429	0.735438	0.989157
	335	69.3718	32.6325	70.3547	1.96247	1.06085	1.00022
	340	74.9139	33.9402	79.5132	2.4504	0.99577	1.22151
	345	77.9991	38.2265	83.4547	2.71046	1.57175	1.35649
	350	83.154	41.1966	88.4321	2.90349	1.6889	1.81235
	355	86.6954	45.2179	96.2792	3.33512	1.67589	1.78358
	360	90.7616	46.7863	103.974	3.16354	1.67263	1.91857
	365	94.4578	46.1453	109.458	3.33244	1.55223	2.17969
	370	99.6601	46.6453	111.225	2.72922	1.55548	2.32352
	375	102.767	49.1239	114.926	3.31099	1.87439	2.25714
	380	103.546	52.2564	118.421	3.52815	1.83209	2.18411
	385	106.136	53.4658	124.681	4.00536	2.28767	2.63775
	390	106.579	53.312	128.011	4.12064	1.86137	2.91215
	395	108.33	54.1538	127.64	3.82306	2.02733	3.15114
	400	110.073	53.6154	126.302	4.46113	2.30068	3.34366
	405	111.097	54.3077	124.874	3.83914	2.12496	3.35251
	410	113.761	55.2393	124.183	3.69973	2.47966	3.24629
	415	113.464	54.5684	125.125	3.42627	2.17052	2.99403
	420	113.442	54.1538	127.24	4.09383	2.30068	3.48528
	425	111.089	52.2051	122.7	3.57909	2.16726	3.93229
	430	110.262	51.8419	118.864	3.44504	2.02083	3.79287
	435	111.614	49.3419	116.723	4.54692	2.28116	3.28613
	440	109.66	48.2051	119.779	4.59786	1.99805	2.62005
	445	108.696	47.3034	120.955	4.24397	1.96225	3.32374
	450	108.128	45.9017	117.104	4.01609	1.82883	3.57159
	455	107.526	45.5983	114.355	4.12601	2.2714	3.56716
	460	106.803	43.5812	109.887	4.56568	2.08266	3.50963
	465	104.552	43.1538	108.968	4.27346	1.73121	3.31932
	470	103.61	41.1325	107.934	4.23592	2.02733	3.3857
	475	101.373	39.4701	107.8	4.5496	1.70192	2.87896
	480	99.3503	39.2436	107.536	4.00804	1.8028	3.31932
	485	98.1153	37.2009	103.866	4.23592	1.79954	3.44324
	490	96.7771	35.1068	102.666	3.60858	1.51969	3.13344
	495	95.9811	32.953	101.025	4.03217	1.6889	3.21753
	500	92.5818	32.2607	99.0113	4.08043	1.40905	3.30825
	505	91.0757	32.2863	95.7491	3.46917	1.81907	3.33702
	510	89.7418	29.9017	93.534	4.08043	1.59128	3.11573
	515	88.8382	29.2607	91.1868	3.90349	1.66287	3.11131
	520	88.8554	28.1239	89.4075	3.66756	1.52294	3.1954
	525	87.7883	28.0043	88.8792	3.9008	1.65311	2.84576
	530	86.5835	25.9188	88.3075	3.52815	1.60104	2.96526
	535	85.6239	24.6496	87.8774	3.87668	1.11617	3.1622
	540	83.4509	24.0641	87.2585	3.56032	1.37651	3.16663
	545	83.5112	21.5855	85.5849	3.83914	1.15848	2.9719
	550	81.7943	21.8504	84.3094	3.87936	1.2919	3.16663
	555	80.6067	21.7222	84.9811	3.36997	1.41555	3.08254
	560	78.8985	22.0556	85.0755	3.57641	1.26912	3.22859
	565	77.9733	21.9231	83.1868	3.49062	1.72144	3.19982
	570	78.4552	20.7265	83.1509	3.40483	1.30166	3.15335
	575	77.4957	19.9658	81.566	3.82306	1.24634	3.08033
	580	78.0293	17.0897	81.3189	2.98391	1.10966	3.05599
	585	76.8115	16.8291	79.6981	3.37534	1.20404	2.94534
	590	75.9897	16.2179	78.4849	3.09115	1.23007	2.78601
	595	75.7573	15.3761	80.9792	3.43968	0.738692	2.6798
	600	73.7048	15.1923	79.5679	3.47721	1.07387	3.20646
	605	72.3451	14.5385	75.1113	3.17426	0.914416	3.06262
	610	71.9664	13.9017	75.3868	3.45576	0.794012	2.86789
	615	71.1059	12.0598	75.9906	3.40214	0.898145	2.67537
	620	71.691	10.7393	76.4094	3.24665	0.78425	2.70856
	625	70.7788	10.2863	75.1981	3.55228	1.15522	2.56915
	630	69.3201	9.06838	73.6906	2.86059	0.774487	2.7484
	635	69.148	10.3632	73.7283	3.04558	1.35698	2.71299
	640	67.8313	8.73504	74.1906	2.89812	1.0218	3.08475
	645	68.6962	8.61538	71.4868	2.96247	0.800521	2.80593
	650	65.2022	7.57265	69.2585	2.89276	0.807029	2.19296
	655	66.3726	6.65812	68.7151	2.69705	0.683371	2.41425
	660	64.5611	6.0641	70.4962	3.34584	1.04784	2.65988
	665	61.6997	5.40171	71.0189	2.92225	0.725675	2.68201
	670	61.4931	5.67521	70.9396	3.36193	0.641067	2.62669
	675	60.852	4.5	71.1245	2.90885	0.924178	2.69529
	680	60.2022	3.85897	71.1774	2.98928	0.47836	2.89002
	685	57.1213	4.23932	66.9151	2.79893	0.891637	2.99845
	690	57.3322	2.90171	65.2264	2.6059	0.628051	2.62005
	695	54.9742	2.35897	65.3717	2.77212	0.946957	2.41868
	700	54.1997	0.782051	66.5321	2.58177	0.579239	2.34344
	705	53.012	-0.264957	65.917	2.58713	0.397006	2.37221
	710	50.6454	-1.37607	63.7849	2.27078	0.634559	2.35008
	715	50.1119	-2.20085	62.5226	2.52279	0.38399	2.20624
	720	48.3907	-1.62821	60.9774	2.17962	0.445818	2.06683
	725	47.4225	-1.56838	60.966	2.27614	0.367719	2.09338
	730	47.074	-1.36325	60.683	2.58713	0.120404	2.40319
	735	46.8072	-1.69658	59.5283	2.25737	0.423039	2.25271
	740	47.0955	-2.98718	57.9151	2.64075	0.201757	2.31688
	745	47.3236	-2.73504	58.3075	1.8445	0.104133	2.3191
	750	47.9088	-3.67949	56.8434	2.24397	0.429548	2.16198
	755	44.4966	-4.51709	56.3755	2.36193	-0.0325415	2.00708
	760	43.6833	-4.24786	55.6566	1.93566	0.169216	2.11551
	765	44.1954	-5.63675	54.1321	2.30831	0.0390498	1.94512
	770	41.2048	-6.05556	53.4774	1.80965	0.0390498	1.8212
	775	38.9501	-6.82051	52.483	1.79357	-0.0195249	1.8035
	780	36.0843	-8.91453	50.9604	1.75871	-0.559714	1.78358
	785	34.9441	-9.44017	49.5264	1.63271	-0.289619	1.79686
	790	33.7866	-11.4487	49.2226	1.78016	-0.279857	1.8212
	795	32.7539	-12.8974	48.2415	1.41823	-0.34494	1.76145
	800	32.0525	-12.7906	48.2547	1.76139	0.0780996	1.75481
	805	29.2556	-13.0342	47.5698	1.65952	-0.214774	1.76588
	810	28.3821	-14.2692	47.0509	1.53083	-0.348194	1.7526
	815	26.1317	-16.8291	45.6019	1.40214	-0.566222	1.7017
	820	25.1033	-17.5085	45.4019	1.30295	-0.624797	1.73711
	825	25.71	-18.9658	42.6774	1.71582	-0.208266	1.76809
	830	23.154	-19.7863	42.0057	1.52279	-0.57273	1.56451
	835	23.0895	-19.8077	42.2849	1.34853	-0.364465	1.48263
	840	22.0181	-20.8419	42.7849	1.56032	-0.501139	1.63974
	845	21.1274	-20.2863	38.8906	1.37802	-0.237553	1.72605
	850	20.8434	-20.8846	37.7019	1.58177	-0.426294	1.55787
	855	18.8597	-21.3462	37.9189	1.10724	-0.546697	1.49369
	860	18.8898	-21.5684	39.2566	1.2681	-0.419785	1.53574
	865	15.5809	-23.1197	35.7245	1.28954	-0.654084	1.61319
	870	14.3115	-23.5385	33.8208	1.15282	-0.725675	1.31445
	875	15.3055	-24.7692	33.7057	1.44236	-0.582493	1.29011
	880	13.9974	-25.1453	33.9019	1.0134	-0.728929	1.40297
	885	13.1842	-24.9017	33.4943	0.922252	-0.240807	1.34764
	890	10.3528	-23.8675	33.3528	0.924933	-0.68988	1.43837
	895	10.2367	-23.2308	33.9604	0.932976	-0.465343	1.41182
	900	11.2909	-25.2564	31.7057	1.35389	-0.732184	1.45607
	905	11.4716	-26.4316	30.8679	0.927614	-0.966482	1.47156
	910	10.3528	-26.5342	29.9642	1.0134	-0.585747	1.35428
	915	9.19105	-27.0769	30.2472	1.01072	-0.605272	1.44944
	920	8.39931	-26.3419	28.3642	0.865952	-0.341686	1.3919
	925	8.04647	-26.8504	26.3868	1.04826	-0.455581	1.47599
	930	7.61618	-26.3932	24.6962	0.780161	-0.475106	1.31002
	935	7.10843	-27.2821	24.7906	0.782842	-0.449073	1.13299
	940	6.01979	-28.1111	24.7849	1.00804	-0.898145	1.1684
	945	4.74613	-29.6709	23.9925	0.592493	-0.566222	1.07325
	950	3.80809	-28.6368	23.5113	0.726542	-0.331923	1.18168
	955	2.41824	-27.953	22.9151	0.643432	-0.117149	1.1175
	960	3.91136	-30.094	23.1925	0.903485	-0.800521	1.29453
	965	2.33649	-31.1239	20.5302	0.697051	-0.764725	1.237
	970	2.93029	-32.3846	19.5566	0.479893	-0.670355	1.10644
	975	2.46558	-31.7692	19.3925	0.967828	-0.484868	1.02456
	980	0.989673	-31.359	19.0868	0.820375	-0.263586	1.0135
	985	0.697074	-30.8675	19.017	0.89008	-0.602018	1.25249
	990	-0.262478	-30.7051	18.2189	0.546917	-0.292873	1.31002
	995	0.0301205	-30.8077	16.1453	0.573727	-0.536935	1.28568
	1000	-0.159208	-30.7607	15.4868	1.13405	-0.68988	1.20823

## Sheet: Extended Data Fig.5d
		Lactate release in response to AMPA
		AMPA (control response)						AMPA + ZM241385
	time(s)	1	2	3	4	5	6	1	2	3	4	5	6
	5	0.123541	1.59681	5.93464	2.85522	22.3752	5.04151	1.08304	0.630112	3.60849	0.0516274	3.3	-0.433962
	10	0.0144131	1.67117	5.68074	2.78114	22.2031	4.35094	0.994502	0.5127	3.7675	0.0852974	3.26592	-0.0113208
	15	0.0391212	1.76901	6.18085	2.78788	22.1816	4.01698	1.10569	0.904074	3.7162	-0.0718294	3.32186	-0.486792
	20	0.109128	1.69074	6.23727	2.70932	21.9664	4.84717	1.02951	1.1115	3.71364	0.0718294	3.33046	-0.69434
	25	0.0555933	1.81206	5.63458	2.48934	20.1764	5.39245	0.984207	1.32284	3.5495	-0.0538721	3.39931	-0.607547
	30	0.0555933	1.80423	5.62945	2.24691	19.2341	5.54151	0.949204	1.07628	3.38793	-0.258137	2.85714	-0.235849
	35	-0.00205901	1.77684	5.22679	2.26038	19.5525	5.38679	0.938909	0.810144	3.47513	-0.166105	2.9389	-0.34717
	40	0.0658884	1.49505	5.58841	2.30303	17.9131	5.70755	1.00686	0.982349	3.30073	-0.132435	2.48279	-0.422642
	45	0.0391212	1.50288	5.15755	2.07407	16.9707	5.65849	1.00274	0.982349	3.14685	-0.0246914	2.2031	-0.398113
	50	0.0452982	1.26805	4.71642	1.83389	15.0775	5.46981	1.01509	0.864937	3.24431	-0.0224467	2.47849	-0.318868
	55	-0.131777	1.33459	4.82927	2.15264	15.8133	5.78302	0.858608	0.57532	3.16224	-0.10101	1.4716	-0.443396
	60	-0.236786	1.32676	4.98571	2.20651	14.4966	6.95283	1.01097	0.966694	3.0853	-0.145903	1.57917	-0.962264
	65	-0.253258	1.27197	4.99854	2.19753	15.4561	3.64151	0.943027	0.896247	3.30586	-0.179574	1.20052	-1.00377
	70	-0.148249	1.24066	4.93442	2.22222	14.1136	3.96604	0.831841	0.857109	2.88782	-0.204265	1.51463	-0.924528
	75	-0.280026	1.34241	4.60101	2.2514	13.8468	4.06226	0.850372	0.868851	2.77754	-0.188552	1.89759	-0.716981
	80	-0.284144	1.08802	4.28556	2.20651	13.3477	2.07736	0.778306	0.833627	2.68008	-0.217733	1.98795	-0.40566
	85	-0.158544	0.96278	4.30608	2.03816	11.5318	1.93585	0.763893	0.814058	2.57493	-0.305275	1.63511	-0.466038
	90	-0.133836	1.86294	4.55485	1.95735	11.932	2.48868	0.724772	0.767093	2.52107	-0.0426487	1.63511	-0.69434
	95	-0.0494163	0.872764	4.40354	1.93715	11.9105	3.58679	0.576523	0.743611	2.42618	-0.469136	2.28055	-0.175472
	100	-0.193547	0.857109	4.20606	2.10999	11.0542	3.91321	0.636234	0.904074	2.40053	-0.325477	2.41394	-0.124528
	105	-0.0926555	1.26022	4.34198	1.95511	11.7857	3.98679	0.642412	0.657509	2.33898	-0.444444	1.97504	-0.624528
	110	-0.0164721	1.21717	4.07013	1.64983	11.4458	3.10755	0.644471	0.680991	2.27486	-0.466891	1.65232	-0.362264
	115	0.0288262	0.978435	3.8547	1.31987	11.2737	2.54151	0.642412	0.927557	2.22357	-0.386083	0.981067	-0.316981
	120	0.00411802	1.24457	3.56232	1.15825	9.88382	2.82642	0.555933	0.57532	2.2287	-0.545455	0.925129	-0.235849
	125	0.0144131	1.26022	3.75724	1.24804	9.44492	3.08868	0.597113	0.978435	2.06712	-0.969697	1.06713	-0.239623
	130	0.109128	0.990177	3.79058	1.55331	7.97762	3.30377	0.545638	1.18586	2.12355	-0.828283	0.692771	-0.0811321
	135	0.0555933	0.634026	3.55719	1.64983	6.86747	2.15283	0.450923	1.52636	2.00044	-0.817059	0.477625	-0.0283019
	140	0.282085	0.641854	3.61105	1.20539	7.9475	2.5	0.393271	0.54401	1.93632	-0.920314	0.972461	0.0415094
	145	-0.0885375	0.93147	2.98527	1.29742	6.97504	3.08868	0.382976	-0.164377	1.9671	-0.731762	0.839071	-0.0811321
	150	0.280026	0.861023	3.47256	1.5376	7.74527	3.20377	0.450923	0.136981	1.78501	-0.927048	-0.524957	-0.115094
	155	0.516812	0.911902	3.17762	1.25028	7.46127	3.37736	0.33356	0.442253	1.75167	-0.843996	0.120482	-0.350943
	160	0.905965	0.727956	2.79036	1.25701	6.27367	2.33208	0.514753	1.34241	1.69268	-0.774411	0.585198	0.162264
	165	0.95744	0.739697	2.44156	0.996633	6.82874	0.483019	0.473573	0.551838	1.64908	-1.02581	0.697074	0.258491
	170	0.638293	0.641854	2.28768	1.24804	7.11274	1.29811	0.41592	0.148722	1.42083	-1.01684	1.06713	0.241509
	175	0.508576	0.500959	2.18766	1.37149	7.9432	1.72264	0.389153	0.254393	1.65421	-0.749719	1.3253	-0.0886792
	180	0.370622	0.590975	2.45695	1.15825	7.7969	1.90566	0.428274	0.309186	1.43878	-0.707071	0.774527	-0.328302
	185	0.531225	0.254393	2.53902	1.27946	8.46816	1.57547	0.380917	0.446166	1.43878	-0.870932	0.507745	-0.186792
	190	0.597113	0.489218	2.44413	1.31762	7.71084	1.26604	0.261494	0.986263	1.20539	-0.877666	0.580895	0.403774
	195	0.726831	0.63794	2.32615	1.41863	4.69019	1.7434	0.263553	0.485304	1.35927	-0.992144	1.01549	-0.443396
	200	0.627998	0.915815	1.79527	1.07744	5.15921	1.40755	0.16678	0.743611	1.0669	-1.04377	1.05852	-0.526415
	205	0.298557	2.0234	1.40287	1.34007	4.81067	0.698113	0.442687	0.485304	1.16436	-0.971942	0.692771	-0.426415
	210	-0.0700064	0.285703	1.63369	1.34007	4.75473	0.528302	0.337678	0.434425	1.01048	-0.839506	0.697074	-0.328302
	215	0.230609	-0.258307	1.33106	1.35129	5.82186	0.90566	0.222373	-0.121326	0.810435	-0.776655	0.537866	0.316981
	220	0.267671	0.0704473	1.27464	1.21661	4.42341	0.741509	0.197665	-0.160463	0.969445	-0.902357	0.400172	-0.332075
	225	0.601231	0.113498	1.73372	1.07071	4.77194	0.00377358	0.0638293	-0.262221	0.723236	-0.931538	0.563683	-0.198113
	230	0.485927	-0.0391374	1.63369	0.601571	3.29604	0.790566	0.10501	0.540096	0.88481	-1.07295	0.146299	-0.40566
	235	0.298557	-0.0469649	1.20539	0.40853	4.12651	-0.34717	0.16678	0.751438	0.715542	-1.09764	0.0731497	-0.430189
	240	0.144131	-0.0587061	0.892505	0.870932	5.27108	-0.724528	0.185311	0.60663	0.733495	-1.07969	0.292599	-0.349057
	245	0.0123541	0.0665336	0.936104	1.08418	4.1222	-0.577358	0.222373	0.266134	0.605262	-0.882155	0.275387	-0.673585
	250	-0.438569	0.258307	1.0746	1.15376	4.23408	0.167925	0.321206	-0.211342	0.53858	-0.848485	0.10327	-0.55283
	255	-0.35415	0.324841	1.20539	1.0752	3.36059	-1.24528	0.137954	-0.0117412	0.533451	-0.686869	-0.00860585	-0.424528
	260	-0.39533	0.21917	1.18488	0.886644	3.94578	-1.66792	0.0823605	0.148722	0.400088	-0.572391	0.0258176	-0.281132
	265	-0.31297	0.18786	0.987397	0.98092	4.08348	-0.439623	0.0741244	0.0978435	0.441123	-0.457912	0.245267	0.128302
	270	-0.345914	0.152636	1.15154	0.817059	3.39071	-0.275472	0	0.0978435	0.238514	-0.361392	0.301205	-0.0584906
	275	0.00411802	0.191773	0.759142	0.835017	4.05766	-0.590566	0.0535343	-0.121326	0.238514	-0.132435	0.0258176	-0.335849
	280	0.222373	-0.0391374	0.820694	0.819304	2.77539	-1.63962	-0.0205901	-0.0508786	0.323148	-0.0763187	0.223752	-0.409434
	285	0.224432	-0.289617	0.720672	0.989899	2.89157	-1.38491	-0.0102951	0.348323	0.238514	-0.0246914	0.0774527	-0.0943396
	290	0.280026	-0.0391374	0.487287	0.502806	1.21343	-0.243396	0.0205901	0.262221	0.0205173	-0.0516274	0.185026	-0.511321
	295	0.335619	0.152636	0.289807	0.139169	-0.116179	0.832075	0.0720654	-0.00391374	-0.0102587	-0.0224467	0.219449	-0.0924528
	300	0	0	0	0	0	0	0	0	0	0	0	0
	305	0.111187	0.0195687	-0.105151	0.0583614	-0.946644	-0.954717	0.10501	0.324841	-0.03847	-0.114478	0.17642	-0.677358
	310	0.391212	0.0117412	-0.00512934	-0.0808081	0	-1.07358	-0.113246	0.309186	-0.166703	0.23569	-0.00430293	-0.0603774
	315	0.599172	0.105671	-0.100022	0.00897868	-0.709983	-0.903774	-0.0844195	0.453994	-0.310325	0.590348	-0.215146	-0.266038
	320	0.510635	-0.105671	-0.200044	0	-0.0129088	-1.03208	-0.0411802	0.0821886	-0.341101	0.27385	-0.533563	1.14151
	325	0.201783	0.5127	-0.233385	0.0448934	-1.00258	-0.403774	-0.0535343	-0.0430512	-0.379571	0.0112233	-0.197935	0.488679
	330	0.0494163	0.305272	-0.241079	-0.121212	-0.55938	0.854717	-0.210019	-0.090016	-0.26929	-0.282828	-0.469019	-0.371698
	335	0.158544	0.277876	-0.261596	0.249158	-0.580895	-0.656604	-0.31297	-0.301358	-0.435994	-1.00561	-1.05422	-0.756604
	340	0.100892	0.0665336	-0.559098	-0.0763187	-1.81153	-1.8717	-0.273848	-0.461821	-0.456511	-1.35802	-1.98795	-0.454717
	345	0.18737	-0.180032	-0.882246	-0.570146	-1.49742	-1.61509	-0.189429	-0.407029	-0.566792	-1.81594	-3.19707	-0.0660377
	350	0.409743	0.0978435	-0.625779	-0.922559	-1.97504	-1.33774	-0.115305	-0.0861023	-0.795047	-1.56004	-4.09208	0.0169811
	355	0.452982	0.234824	-0.784788	-1.13131	-1.26506	-1.48868	-0.0535343	0.618371	-0.88994	-1.86532	-4.65146	1.40943
	360	0.617703	0.786662	-0.80787	-0.803591	-2.03098	-1.53962	0.0205901	1.26805	-0.910457	-1.83165	-5.09466	3.4717
	365	1.01303	0.857109	-0.961751	-0.529742	-1.20912	-1.47547	0.1256	0.407029	-0.938669	-1.38945	-5.65835	6.27358
	370	1.54838	1.28371	-1.35414	-0.455668	0.533563	-2.73208	0.0411802	-0.602716	-1.04382	-0.931538	-5.79604	9.62453
	375	1.78516	1.52636	-1.61061	-0.213244	1.98365	-1.30943	0.220314	-0.849282	-0.951492	-0.74523	-5.39157	12.9981
	380	2.12078	2.08211	-1.62087	0.244669	5.83046	-3.64717	0.240904	-0.724042	-1.24643	-0.801347	-3.84682	16.4717
	385	2.42346	2.73962	-1.65421	0.583614	8.76936	-4.01321	0.325324	-0.661422	-1.05151	-0.84624	-1.13167	19.7132
	390	3.00822	3.902	-1.74654	0.866442	13.1239	-2.24151	0.397389	0.379633	-1.3208	-1.02806	1.72547	23.4642
	395	3.62798	5.1544	-1.5824	1.31089	16.0542	-3.21698	0.669179	-0.614457	-0.792482	-1.07969	4.44062	27.5604
	400	4.61013	6.30112	-1.81066	1.88552	23.8167	-0.70566	0.763893	-0.614457	-0.88994	-1.0101	7.26334	31.1887
	405	5.82288	7.89402	-1.80553	2.4422	32.1127	2.05472	0.922437	-0.653595	-0.88994	-1.02806	9.92685	34.1962
	410	6.88945	9.30688	-1.7927	3.1156	39.1437	2.11321	1.07892	-0.262221	-0.820694	-0.945006	12.4828	36.9962
	415	7.98073	10.4849	-1.9235	4.11448	48.2315	4.52642	1.29924	0.0273962	-0.551404	-1.17396	14.8666	40.5811
	420	9.34379	11.7882	-2.0979	5.13356	53.6446	5.76981	1.48867	-0.0743611	-0.348795	-1.44781	16.8718	43.2226
	425	11.0795	13.7646	-1.91581	6.14141	58.7005	12.8698	1.93753	0.391374	0	-1.23008	18.4208	45.5302
	430	12.9326	15.5571	-2.66725	7.02806	64.4664	18.1113	2.14755	0.661422	0.712978	-0.675645	19.8064	48.2509
	435	14.5778	17.4396	-2.58775	8.20875	67.3967	22.5189	2.47287	0.751438	1.42852	0.193042	20.9079	50.9302
	440	16.5771	19.7527	-2.41848	9.49046	72.9389	29.0189	2.7879	0.872764	1.87477	0.680135	21.4673	53.9094
	445	18.84	21.553	-2.15689	10.8215	76.0241	37.0774	3.21412	1.04106	2.42361	1.0303	22.6248	52.7755
	450	20.8454	23.3337	-1.86451	12.2783	81.179	44.5528	3.31089	1.12716	3.38536	1.34007	24.0448	53.5981
	455	22.7933	25.4041	-1.75167	13.7643	84.7203	50.9151	3.8277	0.982349	4.40866	1.42536	25.0688	60.7755
	460	24.7164	27.6584	-1.12845	15.248	88.7866	57.2208	4.2848	1.38938	5.49608	1.03704	26.6824	64.4094
	465	26.9175	29.8305	-0.135927	16.6734	92.4828	66.7075	4.6616	1.83946	6.28344	1.30191	27.5861	64.1264
	470	29.4562	32.1318	0.992527	18.1773	97.685	75.866	4.92721	1.94904	7.29392	1.59371	28.8038	64.7472
	475	31.3134	34.3	2.00301	19.6768	100.792	79.8075	5.10223	2.14082	8.52496	2.06734	29.5224	64.483
	480	32.8639	36.4839	3.23405	21.1201	101.571	84.7849	5.39667	2.49697	9.91757	3.48148	30.5938	65.5396
	485	34.4184	38.5464	4.18554	22.541	104.161	92.6321	5.71993	2.87269	11.0512	4.3569	31.2737	67.1377
	490	36.0245	40.7381	5.85257	23.9731	104.604	100.326	5.98143	3.17013	12.2976	4.80135	32.0396	66.3943
	495	37.7581	43.0551	7.4042	25.3513	106.355	105.811	6.27587	3.4167	13.7543	5.37823	32.9604	66.4585
	500	39.533	45.5716	8.91479	26.6644	108.098	107.577	6.48794	3.85895	15.1957	5.92817	32.8916	67.7623
	505	40.3422	47.6107	10.9024	27.7351	109.122	111.279	7.05211	4.29337	16.6857	6.02469	33.8296	65.8509
	510	41.6085	49.8376	12.7105	28.9989	111.786	114.774	7.39597	4.54385	17.9501	5.82716	34.858	65.7113
	515	42.7842	51.4931	14.7058	30.3187	111.489	121.034	7.49686	4.57125	19.3556	5.80022	34.5439	66.0189
	520	43.9743	53.7161	16.5344	31.4141	111.467	124.364	7.73982	4.66518	20.4891	6.23345	34.1566	64.7509
	525	44.9894	55.1329	18.5272	32.2267	109.114	123.992	7.87778	5.06829	21.5689	7.2211	35.3614	62.5736
	530	46.1404	57.0702	20.7456	33.2144	108.287	122.655	8.11662	5.4675	23.0692	8.34119	36.6007	61.0962
	535	47.6743	58.7805	22.8307	34.3816	109.639	121.226	8.24222	5.64361	24.1976	8.98092	37.3279	59.3226
	540	48.3312	59.665	24.9619	35.578	107.685	120.536	8.39047	6.40679	25.3543	9.23906	37.7496	56.2698
	545	48.5391	60.6512	26.8008	36.1414	106.721	121.477	8.5449	7.35783	26.3443	9.50168	38.5327	55.683
	550	49.1383	61.708	29.0218	37.2189	106.153	123.592	8.55931	6.83339	27.2137	9.73737	38.6575	55.6547
	555	50.5652	62.3733	31.1299	38.1481	105.551	119.053	8.69109	6.59857	28.5319	9.20314	38.4811	54.8755
	560	50.9852	63.1756	33.1817	38.9697	104.828	115.217	8.73638	6.33635	29.3808	8.89113	38.012	54.2038
	565	51.5597	63.6179	35.0359	39.7419	102.577	113.075	8.86816	7.08387	30.2426	9.42088	37.7539	53.7792
	570	52.1815	64.1462	37.021	40.6689	101.635	116.132	8.93817	8.23843	30.9684	10.2649	37.685	53.6113
	575	52.9166	64.4945	38.7008	41.3468	99.3976	117.308	8.85993	8.02317	31.5685	11.2952	37.5947	51.6755
	580	53.664	64.9016	40.7885	41.78	97.3752	113.457	8.80845	8.32061	32.4379	11.5735	37.5473	51.2208
	585	54.012	64.972	42.0657	42.5724	96.1403	110.708	8.82698	8.19146	32.7303	11.037	36.9664	49.6396
	590	53.9008	64.4241	43.4352	43.3311	94.8021	106.24	8.91346	8.61414	33.1612	11.4029	36.0026	48.5811
	595	53.7773	64.3341	44.8176	43.9686	94.006	105.321	8.80639	8.97812	33.7562	11.4052	35.7358	47.2245
	600	53.7155	63.8018	45.9896	44.3928	90.6067	104.287	8.80639	8.89985	34.323	10.8013	35.6368	46.2226
	605	54.0902	63.7314	47.3104	45.0146	89.1007	104.153	8.73638	9.43603	34.8102	10.3928	34.6902	45.1302
	610	54.4135	63.3126	48.7364	45.4119	87.7668	103.889	8.80227	9.8548	35.2796	10.6756	33.7392	43.8321
	615	54.2982	62.8703	50.0341	45.8182	86.8632	100.219	8.58402	10.4458	35.5591	11.7576	32.9217	41.5113
	620	54.0079	62.5964	51.5139	46.4871	86.8804	99.0189	8.41518	11.436	35.9849	12.2694	32.4656	40.3057
	625	53.872	62.7764	53.1374	46.7497	85.8133	97.3774	8.30605	9.92133	36.2772	12.2492	31.9923	39.2321
	630	53.5734	62.068	54.2402	47.1695	84.6084	95.3642	8.41106	10.0466	36.5645	12.0831	31.5964	38.5075
	635	53.1843	61.4966	55.6507	47.3917	83.6489	92.1019	8.38841	10.5828	36.7953	11.8698	30.9079	37.4038
	640	52.7189	60.8508	56.5253	47.6768	81.4759	89.8868	8.36164	11.0915	37.1005	11.3805	30.1721	36.3887
	645	52.2248	60.1503	57.5306	48.1684	81.5361	87.5396	8.1125	12.4066	37.4416	10.4961	29.3847	35.7642
	650	51.9324	59.528	58.3282	48.4534	79.8193	85.7604	7.97043	12.3439	37.3954	10.6891	28.1885	35.566
	655	51.29	58.894	59.2849	48.532	78.6317	85.2321	7.82836	12.5631	37.6724	11.4007	27.4484	34.3547
	660	50.5178	58.1269	60.2056	48.4916	76.9234	84.6604	7.63275	12.5866	37.8212	11.4366	26.6222	31.617
	665	49.7231	57.2072	60.9596	48.7205	75.9983	84.2302	7.31155	12.7314	38.0058	11.1582	25.568	29.1811
	670	49.0971	56.9215	61.9752	48.8485	76.4802	83.6113	7.14271	13.158	38.0545	10.7699	24.8537	29.0755
	675	48.5906	56.2679	62.937	48.8148	75.5207	81.9377	7.08506	12.9349	38.0879	9.94388	24.0318	29.8887
	680	47.9194	55.9195	63.9577	48.7744	76.0542	80.6623	6.85239	12.7666	38.2289	9.57351	23.0034	29.2396
	685	47.1864	55.352	64.6732	48.9764	74.8365	81.334	6.47353	12.3909	38.5111	9.89226	21.7857	27.0415
	690	46.2083	55.1055	65.3298	49.1762	74.0146	81.4283	6.3294	12.7118	38.9188	10.5455	20.6928	24.3208
	695	45.1397	54.6632	66.3685	49.0123	73.7823	79.5396	6.01231	13.3615	38.3341	10.6712	20.1506	24.0321
	700	44.0834	54.2327	67.2123	49.0483	71.7298	79.5038	5.42138	12.6766	38.1212	10.2985	19.5826	24.2962
	705	43.1363	53.6926	67.8714	49.1134	70.3701	77.9189	5.69111	12.7705	37.9776	10.0561	18.8038	24
	710	41.9544	53.7474	68.5356	49.1785	69.9914	77.6717	5.71993	13.0288	37.4416	9.48597	17.7281	23.8547
	715	41.1061	53.7435	68.8024	49.1762	69.1308	76.0509	5.38226	12.6336	37.6904	8.81706	17.7453	23.1302
	720	40.2166	53.0508	68.9742	49.1425	69.716	74.8377	5.35961	12.34	37.8622	8.72727	16.9836	22.1698
	725	39.4548	52.8003	69.4204	49.2076	68.8038	77.3321	5.22165	12.1874	37.9622	8.81706	16.3124	21.4509
	730	38.9215	52.3032	69.918	49.4545	67.3451	75.9208	4.90662	12.3048	37.7699	9.48597	15.4776	21.0132
	735	38.3923	51.9471	70.1975	49.3109	67.173	71.4642	4.71925	12.0308	37.7263	9.80247	15.0387	20.8642
	740	37.719	51.7749	70.1103	49.4815	65.8563	71.7396	4.69249	11.98	37.6262	9.64534	14.4923	20.6981
	745	36.9984	51.1643	70.5976	49.3603	66.7212	72.3434	4.6163	12.0504	37.5955	9.21437	13.6231	20.583
	750	36.5372	51.2778	71.0028	49.2054	63.2272	72.7623	4.17567	11.5181	37.3544	8.92929	13.5155	19.634
	755	35.8947	51.3444	71.5568	48.9091	64.3976	71.5509	3.92859	11.4751	37.1954	8.58361	12.7625	18.4585
	760	35.4026	50.8043	71.6825	48.835	62.5861	70.0434	3.68563	11.1072	37.1159	8.01796	11.846	18.0925
	765	35.0258	50.2172	72.0569	48.927	59.7246	70.0811	3.56415	10.8919	36.8261	7.21212	11.0456	18.6094
	770	34.7129	49.9159	72.4647	48.8036	59.5181	70.5434	3.29236	10.5984	36.6901	6.76543	10.2711	16.9283
	775	34.3031	49.4423	72.5545	48.5926	58.8769	67.8396	3.01645	10.0309	36.6901	6.75645	9.03614	15.166
	780	33.7781	49.3131	72.4493	48.7003	58.2272	65.6113	2.79202	10.1757	36.249	7.07295	8.51549	14.7925
	785	33.5557	49.227	72.239	48.5634	55.1463	65.0679	2.46258	9.99178	36.3208	7.44781	8.57143	14.7415
	790	33.3127	49.0666	72.5314	48.3681	55.3571	66.8491	2.29786	10.0779	36.1105	7.34905	7.97762	16.1057
	795	32.9524	48.4991	72.7571	48.2963	52.9991	67.3717	2.11049	9.66694	36.0823	7.02132	7.5	13.8113
	800	32.6065	48.3073	73.1136	48.321	52.2246	67.2925	1.94782	9.63563	35.6745	6.69809	7.02238	13.1755
	805	32.4233	48.1273	73.1418	48.22	51.037	67.4774	1.73369	9.6552	35.0154	6.34792	6.72978	12.7094
	810	32.0567	47.8298	73.2495	48.0382	48.6704	67.5302	1.52985	10.1014	34.0767	5.71268	6.6179	12.6358
	815	31.5502	47.5911	73.0853	47.6431	48.1368	63.2679	1.3816	9.56518	33.5587	5.22559	6.0241	12.8472
	820	31.3031	47.6341	72.8314	47.8631	46.4157	61.5792	1.41248	9.22469	33.669	5.0752	5.98107	12.9415
	825	31.0067	47.4071	72.8366	47.5354	45.4475	61.7245	3.39119	9.1699	33.315	5.13805	5.25387	12.0283
	830	30.6957	47.231	72.9545	47.3648	45.099	62.8849	2.26491	9.7687	33.2766	5.86532	4.8537	11.8887
	835	30.321	46.7222	72.9315	47.2166	44.8322	62.2698	1.46396	9.5691	33.0432	6	4.54389	11.7755
	840	30.148	46.7496	72.9981	47.3288	45.1205	60.1377	1.01921	9.22077	32.9714	5.68126	4.2642	12.217
	845	29.9607	46.7457	72.8238	47.1919	45.3485	58.8755	0.8339	9.83132	32.7662	5.4321	3.56713	11.8642
	850	29.6333	46.4835	72.6827	47.0685	45.9337	57.3302	0.473573	9.32645	32.6841	5.03255	3.32616	11.917
	855	29.1803	46.4522	72.7366	46.9383	42.5215	57.3189	0.33356	8.64937	32.4046	4.87093	2.82702	11.7547
	860	29.0135	45.642	72.5186	47.0191	41.7083	57.0358	-0.0205901	8.802	32.1661	4.57464	2.77969	11.4264
	865	28.6326	45.2115	72.5493	46.5567	42.2203	55.8811	-0.24914	8.81766	31.9532	4.00449	2.4957	11.6528
	870	28.1714	45.0824	71.9415	46.3345	39.2298	54.2679	-0.527107	8.3441	31.5352	3.58923	2.23752	11.3698
	875	27.982	44.828	71.3055	46.4018	36.975	54.6604	-0.636234	8.802	31.4095	3.64759	2.00516	11.4434
	880	27.8646	44.8593	70.8054	46.5499	34.1093	53.1962	-0.840077	8.63763	30.9735	3.63636	1.65663	11.3321
	885	27.7308	44.5462	70.5925	46.4512	32.969	52.7283	-0.938909	8.05448	30.7299	3.71493	1.25215	10.7792
	890	27.4404	44.4366	70.9541	46.1998	31.8115	52.0094	-1.01921	8.23451	30.6939	4.15937	0.916523	11.6811
	895	26.9545	43.8104	71.09	46.2738	30.7788	50.4849	-1.10363	7.86271	30.0194	4.59484	0.641136	10.3962
	900	26.6313	43.8143	71.0336	46.1055	30.0775	49.8302	-1.49484	7.7179	30.1015	4.5275	0.45611	9.88302
	905	26.2812	43.8065	70.5438	45.8586	27.2806	48.8358	-1.53602	7.63962	29.3962	4.16386	0.0301205	9.1434
	910	25.7541	43.3916	69.7359	45.7419	26.4071	47.3132	-1.66162	7.28347	28.9474	3.9349	-0.296902	9.66415
	915	25.5894	43.3956	68.9793	45.7643	24.1566	45.8792	-1.79546	6.91558	29.0936	3.5578	-0.839071	9.83396
	920	25.6882	43.0825	68.3843	45.7508	23.1282	45.5755	-1.90664	7.09953	28.4909	3.37374	-0.765921	9.62075
	925	25.3876	42.875	68.1355	45.6723	23.7349	44.5943	-1.884	7.02517	27.842	3.08866	-1.08434	9.6566
	930	25.1241	42.5698	68.3228	45.5915	21.179	44.6075	-2.02401	6.16023	27.306	2.91807	-1.44148	9.5283
	935	25.1488	42.5463	68.6536	45.5129	21.1145	43.9226	-1.83046	6.33243	27.0649	2.41526	-1.55336	9.48679
	940	24.7884	42.4641	68.4664	45.4097	20.043	43.4038	-1.94165	6.44593	26.9495	1.9798	-1.66954	10.5491
	945	24.4981	42.4484	68.5587	45.2503	19.1523	41.9547	-2.13931	6.13675	26.5828	1.95735	-1.58778	9.33396
	950	24.2037	42.2097	68.2766	45.2031	18.8683	41.7547	-2.24638	6.10544	26.4366	2.31201	-1.80293	8.75283
	955	24.0534	42.194	67.6559	45.4433	16.8847	39.0302	-2.31845	5.62013	26.1211	2.55219	-2.12565	8.39057
	960	23.446	41.7948	67.4174	45.2503	16.9148	38.3585	-2.40081	5.45967	25.8724	2.82604	-2.25043	8.98491
	965	23.0403	41.3213	67.0994	45.1358	13.6059	38.6377	-2.36992	5.6397	25.7159	3.47699	-2.66351	8.29434
	970	22.7191	41.2078	66.9994	44.9091	12.3365	39.1377	-2.4214	5.13483	25.3671	3.77329	-2.96041	8.12453
	975	22.7583	41.2547	66.8865	44.862	13.3305	35.2434	-2.51817	5.05655	25.0542	3.51066	-3.22719	7.71887
	980	22.4309	40.7616	66.7763	44.7924	12.0224	34.0547	-2.4214	4.8413	24.7542	3.30415	-3.34768	7.90189
	985	22.155	40.3976	66.5403	44.6689	11.2091	34.2717	-2.44611	4.67301	24.6798	3.05275	-3.73924	7.74717
	990	22.0417	40.3585	65.7068	44.5993	8.3778	35.6094	-2.4564	4.63778	24.2028	2.73401	-4.07057	7.74151
	995	21.8132	39.6071	65.1836	44.5544	8.26162	32.0774	-2.35963	4.48515	23.9335	2.54994	-4.09639	8.40943
	1000	21.457	38.9222	64.586	44.3367	9.31583	30.1736	-2.38434	4.41079	23.7027	2.25365	-4.49225	8.10189
	1005	21.1296	38.5151	64.4142	44.1773	9.49656	30.0585	-2.44816	3.69849	23.6001	2.12795	-4.61704	8.31698
	1010	20.7651	38.1864	64.5655	43.9708	8.3778	30.2547	-2.36374	3.96071	23.1513	1.89899	-4.94836	7.92642
	1015	20.6992	38.1864	64.0192	44.0269	7.21601	29.8472	-2.38022	4.04681	23.1256	1.50842	-4.96988	8.03396
	1020	20.413	37.7363	64.1654	43.9012	6.42427	29.7057	-2.38434	3.80807	22.9999	1.04377	-5.51635	7.78491
	1025	20.1927	37.7519	63.5294	43.8676	6.07143	30.3132	-2.43581	3.61238	22.5357	1.07969	-5.69707	7.81321
	1030	20.2607	37.5054	62.4445	43.8451	5.64114	28.0585	-2.40904	3.46366	22.3562	1.25028	-5.90792	8.45849
	1035	20.0342	37.8459	61.4571	43.7082	5.13339	27.2208	-2.38434	3.21318	22.0254	1.49046	-6.1747	8.24151
	1040	19.5462	37.2549	61.2391	43.4905	4.04475	26.317	-2.29374	2.95487	21.8971	1.73064	-6.27797	8.24906
	1045	18.8564	37.1727	60.9057	43.2727	2.77108	26.6	-2.24844	3.26797	21.7843	2.01796	-6.58778	7.94151
	1050	18.0287	36.9535	60.7672	43.3199	1.83305	24.717	-2.17226	3.48323	21.5176	2.70707	-6.51463	8.48491
	1055	17.1227	36.8518	60.5133	43.1829	0.443201	22.7396	-2.11255	2.91182	21.2662	3.23681	-6.42427	8.89811
	1060	16.853	37.0318	59.9337	42.8844	1.93632	21.0491	-2.06931	2.72396	21.1252	3.10887	-6.58778	7.28302
	1065	16.5133	37.071	60.0902	42.8305	0.361446	21.1434	-2.19697	2.59481	20.9867	2.90011	-6.19621	6.61698
	1070	16.0768	36.48	59.5772	42.8395	0.95525	21.1377	-2.24226	2.32085	20.4917	2.58361	-6.3253	7.73396
	1075	15.6279	36.0808	59.6721	42.6801	0.490534	20.3453	-2.25462	2.16821	20.4686	2.32099	-6.73838	8.95094
	1080	15.074	35.525	59.0258	42.4063	-0.98537	19.8642	-2.25874	1.94122	20.3942	2.11672	-6.9148	8.08113
	1085	14.7405	35.6777	58.5437	42.1549	-1.27797	19.2679	-2.19285	2.00775	20.1711	1.89899	-7.14716	6.29811
	1090	14.481	35.2432	57.7461	42.1212	-2.23752	19.5453	-2.23403	1.81206	19.8121	1.77553	-7.16007	5.91132
	1095	14.0672	35.1023	57.4922	41.9035	-1.94492	16.883	-2.28138	1.86685	19.7018	1.15152	-7.30637	6.41132
	1100	13.5586	35.0241	56.9125	41.6072	-2.13425	15.9094	-2.13108	1.72596	19.6915	0.632997	-7.39243	7.31509
	1105	13.0891	34.6249	56.2586	41.596	-3.30895	15.7453	-2.14549	1.6242	19.2017	0.599327	-7.56885	7.55283
	1110	12.56	34.6249	55.9713	41.5488	-3.21859	15.4396	-2.05489	1.46765	19.0452	0.85073	-8.01205	7.70943
	1115	12.2614	34.4253	55.8867	41.367	-4.16523	15.3698	-2.0446	1.43243	18.917	0.942761	-7.83133	7.97736
	1120	11.8764	34.3079	55.6918	41.2189	-5.40878	14.5717	-1.96636	1.3385	18.6246	1.08193	-7.75387	8.17736
	1125	11.6396	33.9087	55.3917	41.1178	-5.84768	12.4981	-1.93753	1.27197	18.4554	1.39169	-7.62909	8.31132
	1130	11.6478	33.6308	54.9172	40.9562	-7.57745	11.8396	-2.02813	1.28371	18.3682	1.6633	-7.63769	8.26415
	1135	11.7672	33.349	54.453	40.7722	-6.06713	12.3434	-1.92723	1.29936	18.2168	1.95286	-8.02496	8.63774
	1140	11.5469	33.0124	53.8606	40.5544	-6.81153	12.434	-1.93959	0.939298	18.0117	3.04153	-7.90017	8.43585
	1145	11.2051	32.7541	53.0373	40.4063	-6.39845	12.9094	-1.8387	0.884505	17.9758	4.02469	-8.01205	9.28491
	1150	10.6698	32.7345	52.6834	40.2828	-6.94062	11.0623	-1.86752	1.14281	17.8065	3.95286	-8.00344	8.91698
	1155	10.1365	32.4723	52.2141	39.9371	-8.12823	10.217	-1.76457	0.461821	17.6321	3.65432	-7.83563	8.44906
	1160	9.47763	32.2531	52.1217	39.8272	-8.30465	9.97358	-1.82222	0.164377	17.4705	3.33558	-8.54131	8.37925
	1165	9.29644	31.9361	52.0474	39.7666	-9.46213	10.3962	-1.7584	0.313099	17.3218	3.04826	-8.88985	8.92453
	1170	8.7858	31.6974	51.8781	39.4703	-10.0602	8.27547	-1.58544	0.966694	16.8858	2.76543	-9.20826	9.07736
	1175	8.36576	31.1182	51.2934	39.3737	-11.1876	6.50189
	1180	7.92513	30.9812	50.6984	38.9921	-10.9509	7.01887
	1185	7.43303	30.5624	50.0392	38.9585	-11.3382	8.0566
	1190	7.09535	30.0849	49.5776	38.6218	-12.315	5.90189
	1195	6.50236	29.7444	49.4673	38.2559	-12.5344	4.85849
	1200	5.83112	29.13	49.0365	38.1459	-12.9991	5.36415
	1205	5.6314	28.7699	48.9775	37.9753	-12.1213	5.18868
	1210	5.3246	28.1711	48.8698	37.8137	-13.352	5.84151
	1215	4.94986	27.5762	48.5184	37.5578	-13.3046	6.50943
	1220	4.84279	27.314	48.3107	37.3917	-12.642	7.00189
	1225	4.80779	26.7582	47.8747	37.1493	-13.778	5.42453
	1230	4.85309	26.4373	47.3848	36.7654	-13.3821	5.31509
	1235	4.57306	25.7798	47.1078	36.5028	-15.0559	5.69434
	1240	3.89153	25.4432	46.6616	36.3883	-15.1205	5.2566
	1245	3.22235	24.8875	46.6334	36.211	-15.241	4.96226
	1250	2.65407	24.363	46.459	35.9506	-16.5663	4.17547
	1255	2.23403	23.7094	45.9563	35.6902	-16.0671	4.43585
	1260	1.96224	23.5138	45.6075	35.4994	-16.8244	4.3
	1265	1.65956	22.8915	44.9843	35.266	-17.1773	4.5717
	1270	1.49072	22.097	44.0533	35.037	-17.1472	5.29623
	1275	1.20864	21.3573	43.1762	34.7632	-16.7857	6.21132
	1280	0.93685	20.4415	42.7351	34.5432	-15.938	4.99623
	1285	0.560051	19.6078	42.6145	34.2873	-17.3967	3.88679
	1290	0.201783	19.0912	42.3196	34.0337	-17.4139	2.60566
	1295	0.222373	18.3085	42.1529	33.8002	-18.6575	2.23208
	1300	0.317088	17.6979	42.1452	33.7217	-18.4768	1.83774
	1305	0.0144131	17.2987	41.9375	33.4433	-17.8485	1.67925
	1310	-0.0803014	16.7586	41.4143	33.073	-18.5241	2.30943
	1315	-0.47975	16.2616	40.6782	32.8844	-18.3434	2.50377
	1320	-1.08716	15.5062	40.2448	32.6263	-19.3244	2.95283
	1325	-1.48455	15.0327	40.1345	32.3165	-19.9269	2.85283
	1330	-1.64103	14.3086	39.7241	32.0135	-19.2771	2.57547
	1335	-1.43307	13.5376	39.4908	31.7508	-19.9182	2.65472
	1340	-1.79958	13.0993	39.2343	31.596	-19.2255	3.05283
	1345	-2.17637	12.5749	38.9368	31.2211	-19.5267	2.13208
	1350	-2.65818	11.9839	38.5521	31.0415	-19.6945	1.42642
	1355	-2.98351	11.569	37.9673	30.844	-19.0921	1.60377
	1360	-3.35001	11.209	37.1107	30.3883	-19.8838	2.37736
	1365	-3.53738	10.9076	36.8876	30.1033	-19.4406	2.10377
	1370	-3.61974	10.5749	36.7902	29.8159	-19.148	1.33019
	1375	-3.70416	10.1836	36.2465	29.5713	-20.0516	0.75283
	1380	-3.85241	9.34993	36.2234	29.3064	-19.8107	1.29057
	1385	-3.98625	8.73547	35.8797	28.8552	-20.2926	1.19434
	1390	-4.02949	7.99577	35.7669	28.6599	-20.4217	1.53019
	1395	-4.10155	7.26782	35.4745	28.4085	-20.4131	1.46792
	1400	-3.96566	6.86079	35.3052	28.1077	-21.9966	1.80943
	1405	-4.22715	6.42636	35.1821	27.8384	-20.6067	0.986792
	1410	-4.29304	6.13675	34.8949	27.5533	-21.0499	1.63396
	1415	-4.54218	5.76103	34.7641	27.4119	-21.2005	2.0283
	1420	-4.82838	5.45184	34.5538	27.1044	-21.2177	1.6283
	1425	-4.85309	4.9274	34.2332	26.7946	-21.3597	1.93585
	1430	-4.87986	4.48515	33.8126	26.4669	-21.0198	2.09623
	1435	-5.18459	4.21901	33.7254	26.0382	-21.5964	2.85472
	1440	-5.29784	3.80024	32.8996	24.9899	-21.4974	2.31887
	1445	-5.27313	3.35799	32.5482	24.0292	-21.3898	1.50189
	1450	-5.3246	3.06837	32.0173	24.0494	-22.5904	1.37925
	1455	-5.26489	2.36781	31.471	24.1594	-22.2547	1.51132
	1460	-5.26489	2.07037	31.0453	23.9035	-23.3477	0.715094
	1465	-5.26077	1.62812	30.5683	23.9686	-22.7151	-0.392453
	1470	-5.04252	1.23674	30.2785	23.8249	-23.6059	0.850943
	1475	-5.16606	1.08019	30.0117	23.4972	-24.488	0.916981
	1480	-5.27313	0.853196	30.2015	23.5758	-24.957	1.53585
	1485	-5.58198	0.692732	30.1092	23.3603	-25.6153	-0.054717
	1490	-5.87848	0.293531	30.0348	22.743	-25.5551	-1.4434
	1495	-6.02055	0.0391374	29.4373	23.073	-27.2289	0.113208
	1500	-6.08026	-0.426598	28.891	23.284	-27.1343	0.301887
	1505	-6.07202	-0.457908	28.6499	23.2637	-28.2401	0.541509
	1510	-6.13585	-0.774921	28.9884	22.725	-26.3812	1.26792
	1515	-6.0782	-0.966694	28.7833	22.303	-26.1231	1.47547
	1520	-5.89083	-1.0528	28.6499	22.9091	-26.9535	1.85094
	1525	-5.77759	-1.20152	28.4832	23.6476	-25.0947	1.13396
	1530	-5.79612	-1.49896	27.9062	23.8721	-26.7126	1.02642
	1535	-5.74876	-1.47157	27.3548	24.0561	-27.8787	1.20566

## Sheet: Extended Data Fig.5e
	Adenosine release in response to AMPA				Lactate release in response to AMPA
	n	vehicle	AMPA		n	vehicle	AMPA	AMPA + ZM241385
	1	-0.306702	4.34406		1	-6.3415	54.1273	8.92937
	2	-0.771233	2.39722		2	-5.65988	64.9303	13.2067
	3	-0.358486	3.58781		3	-3.57492	73.0473	38.9014
	4	-1.02251	8.06826		4	-6.52842	48.8223	12.3071
	5	-0.161957	1.21257		5	5.52074	111.879	38.642
	6	-0.410664	0.979888		6	-11.8779	124.755	68.0128
					7		112.027
					8		56.4758
					9		124.885
					10		166.394
					11		85.2395
					12		76.3379

[truncated: 8 more sheets: Extended Data Fig.5f, Extended Data Fig.6, Extended Data Fig.7, Extended Data Fig.8a, Extended Data Fig.8b, Extended Data Fig.8c, Extended Data Fig.9c, Extended Data Fig.9d]
